# Supplementary material for: Antigenic diversity in malaria parasites is maintained on extrachromosomal DNA
Source: bioRxiv. 2023 Feb 2:2023.02.02.526885. Preprint. [Version 1] doi: 10.1101/2023.02.02.526885 (PMC9915586; doi:10.1101/2023.02.02.526885)
Supplement: Supplement 1 — Extended Data Fig. 1: Structural variation among assembled PacBio contigs. a, Genome-wide dot plots. Insets are internal var with >1 contig. b, Summary of loci with >1 contig across assemblies. c, Visualization of indel polymorphism across contigs at two internal var loci on chr4. Extended Data Fig. 2: Molecular confirmation of long-read polymorphism. a, PCR of breakpoints observed in contigs that map to the second internal var locus on chr12. Colored bands represent amplicons. Asterisks indicate the amplicons expected in each sample, based on assembled PacBio contigs. In the left diagram, the pink amplicon is expected to be 562 bp in the reference allele (e.g. allele A) and 667 bp with the gene conversion from PF3D7_0700100 (e.g. allele B). These data confirm the existence of breakpoints detected with PacBio in ANC and MA53 but undetected in MA39 and MA47. b, PCR detection of allele F. Asterisks indicate the amplicons expected in each sample, based on Nanopore reads. c, Southern blot of copy number variation in PF3D7_1240300. Teal asterisks mark the bands expected in each sample, based on Nanopore reads. Extended Data Fig. 3: Structural polymorphism across Nanopore reads mapping to internal var loci from all clonal MAL. Extended Data Fig. 4: Genome-wide coverage of extrachromosomal, circular DNA relative to genomic DNA. Extended Data Fig. 5: Large inverted duplications on ecDNA reads. a, Example read from MA54 containing a large inverted duplication. b, Plasmid-Safe-treated DNA is strongly enriched for “triangle reads”. c, Signal degradation consistent with single-strand annealing after passing through Nanopore. Supplementary Table 1. Summary of PacBio assemblies including PAF alignments to 3D7. Supplementary Table 2. ddPCR count data from QuantaSoft. Supplementary Table 3. Structural variation on Nanopore reads assigned to non-hypervariable var loci. The three events fixed in ANC and all MAL are considered wild-type. [file media-1.zip › supplement_biorxiv_020223/Supplementary-Table-3-Nanopore.xlsx]

## Sheet: Sheet1
Sample	Locus	wild-type	telomere-replaced- creating-chimeric-var	telomere-replaced- entire-var	telomere-replaced- past-var	var-chunk-replaced	source	duplication-making- chimeric-var	duplication- entire-genes	deletion
ANC	chr1_telo_1	36
ANC	chr1_telo_2	45
ANC	chr10_telo_1	19
ANC	chr10_telo_2	69
ANC	chr11_telo_1	48
ANC	chr11_telo_2	18
ANC	chr12_internal_1	24
ANC	chr12_telo_1	23
ANC	chr12_telo_2	23
ANC	chr13_telo_1	32
ANC	chr13_telo_2	21
ANC	chr2_telo_1	27				1	chr3:1032243-1038778
ANC	chr2_telo_2	40
ANC	chr3_internal_0	17
ANC	chr3_telo_1	19
ANC	chr3_telo_2	29
ANC	chr4_internal_0	18								1
ANC	chr4_telo_1	21
ANC	chr4_telo_2	28
ANC	chr5_telo_1	17
ANC	chr5_telo_2	14
ANC	chr6_internal_1	27
ANC	chr6_telo_1	34
ANC	chr6_telo_2	56	1				chr3_telo_2
ANC	chr7_telo_1	29
ANC	chr7_telo_2	41
ANC	chr8_internal_1	41
ANC	chr8_telo_1	24
ANC	chr8_telo_2	26
ANC	chr9_telo_1	29
ANC	chr9_telo_2	26
MA12	chr1_telo_1	32
MA12	chr1_telo_2	30
MA12	chr10_telo_1	11
MA12	chr10_telo_2	34
MA12	chr11_telo_1	40
MA12	chr11_telo_2	12
MA12	chr12_internal_1	22
MA12	chr12_telo_1	21
MA12	chr12_telo_2	14
MA12	chr13_telo_1	31
MA12	chr13_telo_2	11
MA12	chr2_telo_1	30
MA12	chr2_telo_2	15
MA12	chr3_internal_0	12
MA12	chr3_telo_1	8
MA12	chr3_telo_2	24
MA12	chr4_internal_0	10
MA12	chr4_telo_1	11
MA12	chr4_telo_2	16
MA12	chr5_telo_1	7
MA12	chr5_telo_2	15
MA12	chr6_internal_1	19
MA12	chr6_telo_1	26
MA12	chr6_telo_2	33
MA12	chr7_telo_1	28		1			chr11_telo_2
MA12	chr7_telo_2	25
MA12	chr8_internal_1	35
MA12	chr8_telo_1	16
MA12	chr8_telo_2	28
MA12	chr9_telo_1	35
MA12	chr9_telo_2	15
MA26	chr1_telo_1	115
MA26	chr1_telo_2	107
MA26	chr10_telo_1	47
MA26	chr10_telo_2	127
MA26	chr11_telo_1	117
MA26	chr11_telo_2	32
MA26	chr12_internal_1	70
MA26	chr12_telo_1	51
MA26	chr12_telo_2	52
MA26	chr13_telo_1	75
MA26	chr13_telo_2	55
MA26	chr2_telo_1	84	1				chr2_telo_2
MA26	chr2_telo_2	97
MA26	chr3_internal_0	41
MA26	chr3_telo_1	40
MA26	chr3_telo_2	80
MA26	chr4_internal_0	40
MA26	chr4_telo_1	69
MA26	chr4_telo_2	62
MA26	chr5_telo_1	43
MA26	chr5_telo_2	26
MA26	chr6_internal_1	62
MA26	chr6_telo_1	77
MA26	chr6_telo_2	104
MA26	chr7_telo_1	70
MA26	chr7_telo_2	82
MA26	chr8_internal_1	110
MA26	chr8_telo_1	56
MA26	chr8_telo_2	49
MA26	chr9_telo_1	70
MA26	chr9_telo_2	79
MA35	chr1_telo_1	64
MA35	chr1_telo_2	73
MA35	chr10_telo_1	67
MA35	chr10_telo_2	88
MA35	chr11_telo_1	101
MA35	chr11_telo_2	67
MA35	chr12_internal_1	30
MA35	chr12_telo_1	34
MA35	chr12_telo_2	54
MA35	chr13_telo_1	63
MA35	chr13_telo_2	40
MA35	chr2_telo_1	65
MA35	chr2_telo_2	68
MA35	chr3_internal_0	12
MA35	chr3_telo_1	24
MA35	chr3_telo_2	69
MA35	chr4_internal_0	11
MA35	chr4_telo_1	57
MA35	chr4_telo_2	61
MA35	chr5_telo_1	59								1
MA35	chr5_telo_2	70
MA35	chr6_internal_1	33
MA35	chr6_telo_1	92
MA35	chr6_telo_2	57
MA35	chr7_telo_1	68
MA35	chr7_telo_2	59
MA35	chr8_internal_1	44
MA35	chr8_telo_1	62
MA35	chr8_telo_2	54
MA35	chr9_telo_1	76
MA35	chr9_telo_2	43
MA37	chr1_telo_1	15
MA37	chr1_telo_2	16
MA37	chr10_telo_1	11
MA37	chr10_telo_2	21
MA37	chr11_telo_1	14
MA37	chr11_telo_2	16
MA37	chr12_internal_1	6
MA37	chr12_telo_1	5
MA37	chr12_telo_2	10
MA37	chr13_telo_1	15
MA37	chr13_telo_2	12								1
MA37	chr2_telo_1	26
MA37	chr2_telo_2	0								9
MA37	chr3_internal_0	8
MA37	chr3_telo_1	9
MA37	chr3_telo_2	22
MA37	chr4_internal_0	9
MA37	chr4_telo_1	0								12
MA37	chr4_telo_2	12
MA37	chr5_telo_1	19
MA37	chr5_telo_2	10
MA37	chr6_internal_1	6
MA37	chr6_telo_1	22
MA37	chr6_telo_2	15
MA37	chr7_telo_1	19
MA37	chr7_telo_2	21
MA37	chr8_internal_1	7
MA37	chr8_telo_1	20
MA37	chr8_telo_2	20
MA37	chr9_telo_1	21
MA37	chr9_telo_2	13
MA38	chr1_telo_1	30
MA38	chr1_telo_2	37
MA38	chr10_telo_1	16
MA38	chr10_telo_2	37
MA38	chr11_telo_1	34
MA38	chr11_telo_2	11	1				chr8_telo_2
MA38	chr12_internal_1	23
MA38	chr12_telo_1	16
MA38	chr12_telo_2	11
MA38	chr13_telo_1	11
MA38	chr13_telo_2	15
MA38	chr2_telo_1	21
MA38	chr2_telo_2	0								8
MA38	chr3_internal_0	17
MA38	chr3_telo_1	8
MA38	chr3_telo_2	17
MA38	chr4_internal_0	13
MA38	chr4_telo_1	0								11
MA38	chr4_telo_2	21
MA38	chr5_telo_1	19
MA38	chr5_telo_2	14
MA38	chr6_internal_1	11
MA38	chr6_telo_1	24
MA38	chr6_telo_2	31
MA38	chr7_telo_1	16
MA38	chr7_telo_2	23
MA38	chr8_internal_1	31
MA38	chr8_telo_1	18
MA38	chr8_telo_2	12
MA38	chr9_telo_1	21
MA38	chr9_telo_2	22
MA39	chr1_telo_1	60
MA39	chr1_telo_2	40								1
MA39	chr10_telo_1	25
MA39	chr10_telo_2	67
MA39	chr11_telo_1	48								2 (distinct)
MA39	chr11_telo_2	18
MA39	chr12_internal_1	46
MA39	chr12_telo_1	40								1
MA39	chr12_telo_2	21
MA39	chr13_telo_1	37
MA39	chr13_telo_2	24
MA39	chr2_telo_1	37
MA39	chr2_telo_2	39
MA39	chr3_internal_0	29
MA39	chr3_telo_1	16
MA39	chr3_telo_2	32
MA39	chr4_internal_0	18
MA39	chr4_telo_1	32
MA39	chr4_telo_2	27
MA39	chr5_telo_1	20
MA39	chr5_telo_2	17
MA39	chr6_internal_1	35
MA39	chr6_telo_1	40
MA39	chr6_telo_2	67
MA39	chr7_telo_1	41
MA39	chr7_telo_2	41
MA39	chr8_internal_1	45
MA39	chr8_telo_1	28
MA39	chr8_telo_2	39	1				chr13_telo_1/chr5_telo_1 (equal identity)
MA39	chr9_telo_1	45
MA39	chr9_telo_2	47
MA42	chr1_telo_1	68
MA42	chr1_telo_2	68
MA42	chr10_telo_1	60
MA42	chr10_telo_2	76
MA42	chr11_telo_1	89
MA42	chr11_telo_2	69
MA42	chr12_internal_1	44
MA42	chr12_telo_1	40
MA42	chr12_telo_2	68
MA42	chr13_telo_1	99
MA42	chr13_telo_2	30
MA42	chr2_telo_1	69				1	chr2:17400-25000			1
MA42	chr2_telo_2	0		10			chr3_telo_2			6
MA42	chr3_internal_0	14
MA42	chr3_telo_1	40
MA42	chr3_telo_2	0	23				chr2_telo_2
MA42	chr4_internal_0	11
MA42	chr4_telo_1	65
MA42	chr4_telo_2	59
MA42	chr5_telo_1	52
MA42	chr5_telo_2	79
MA42	chr6_internal_1	34
MA42	chr6_telo_1	79
MA42	chr6_telo_2	66
MA42	chr7_telo_1	73								1
MA42	chr7_telo_2	89
MA42	chr8_internal_1	52
MA42	chr8_telo_1	76
MA42	chr8_telo_2	51
MA42	chr9_telo_1	74								1
MA42	chr9_telo_2	46
MA43	chr1_telo_1	85
MA43	chr1_telo_2	74
MA43	chr10_telo_1	30
MA43	chr10_telo_2	86
MA43	chr11_telo_1	72
MA43	chr11_telo_2	20
MA43	chr12_internal_1	51
MA43	chr12_telo_1	37
MA43	chr12_telo_2	27
MA43	chr13_telo_1	69
MA43	chr13_telo_2	39
MA43	chr2_telo_1	46
MA43	chr2_telo_2	64
MA43	chr3_internal_0	25
MA43	chr3_telo_1	23
MA43	chr3_telo_2	68
MA43	chr4_internal_0	23
MA43	chr4_telo_1	58
MA43	chr4_telo_2	36
MA43	chr5_telo_1	36
MA43	chr5_telo_2	28
MA43	chr6_internal_1	51
MA43	chr6_telo_1	56
MA43	chr6_telo_2	94
MA43	chr7_telo_1	48
MA43	chr7_telo_2	68								1
MA43	chr8_internal_1	74
MA43	chr8_telo_1	36
MA43	chr8_telo_2	39
MA43	chr9_telo_1	55
MA43	chr9_telo_2	38
MA44	chr1_telo_1	55
MA44	chr1_telo_2	48								1
MA44	chr10_telo_1	30
MA44	chr10_telo_2	30
MA44	chr11_telo_1	52
MA44	chr11_telo_2	47
MA44	chr12_internal_1	23
MA44	chr12_telo_1	26
MA44	chr12_telo_2	41
MA44	chr13_telo_1	28
MA44	chr13_telo_2	16
MA44	chr2_telo_1	46
MA44	chr2_telo_2	46
MA44	chr3_internal_0	10
MA44	chr3_telo_1	21
MA44	chr3_telo_2	37
MA44	chr4_internal_0	8
MA44	chr4_telo_1	24
MA44	chr4_telo_2	37
MA44	chr5_telo_1	28
MA44	chr5_telo_2	44
MA44	chr6_internal_1	15
MA44	chr6_telo_1	43
MA44	chr6_telo_2	46
MA44	chr7_telo_1	46
MA44	chr7_telo_2	32
MA44	chr8_internal_1	5						1
MA44	chr8_telo_1	32
MA44	chr8_telo_2	33
MA44	chr9_telo_1	45
MA44	chr9_telo_2	40
MA47	chr1_telo_1	33								1
MA47	chr1_telo_2	33
MA47	chr10_telo_1	17
MA47	chr10_telo_2	21
MA47	chr11_telo_1	28
MA47	chr11_telo_2	21
MA47	chr12_internal_1	14
MA47	chr12_telo_1	13
MA47	chr12_telo_2	24
MA47	chr13_telo_1	25
MA47	chr13_telo_2	19
MA47	chr2_telo_1	39
MA47	chr2_telo_2	36
MA47	chr3_internal_0	1
MA47	chr3_telo_1	12
MA47	chr3_telo_2	26
MA47	chr4_internal_0	5
MA47	chr4_telo_1	24
MA47	chr4_telo_2	18
MA47	chr5_telo_1	32
MA47	chr5_telo_2	25
MA47	chr6_internal_1	13
MA47	chr6_telo_1	27
MA47	chr6_telo_2	22
MA47	chr7_telo_1	28
MA47	chr7_telo_2	26
MA47	chr8_internal_1	12
MA47	chr8_telo_1	21
MA47	chr8_telo_2	25
MA47	chr9_telo_1	34								1
MA47	chr9_telo_2	0								10
MA49	chr1_telo_1	66
MA49	chr1_telo_2	73
MA49	chr10_telo_1	60
MA49	chr10_telo_2	67
MA49	chr11_telo_1	97
MA49	chr11_telo_2	65
MA49	chr12_internal_1	51
MA49	chr12_telo_1	47
MA49	chr12_telo_2	75
MA49	chr13_telo_1	69
MA49	chr13_telo_2	53
MA49	chr2_telo_1	66
MA49	chr2_telo_2	55								1
MA49	chr3_internal_0	24
MA49	chr3_telo_1	23
MA49	chr3_telo_2	63
MA49	chr4_internal_0	15
MA49	chr4_telo_1	41
MA49	chr4_telo_2	44
MA49	chr5_telo_1	58
MA49	chr5_telo_2	75
MA49	chr6_internal_1	49
MA49	chr6_telo_1	71
MA49	chr6_telo_2	82
MA49	chr7_telo_1	62							1
MA49	chr7_telo_2	73
MA49	chr8_internal_1	81
MA49	chr8_telo_1	73
MA49	chr8_telo_2	62
MA49	chr9_telo_1	71
MA49	chr9_telo_2	71
MA51	chr1_telo_1	101
MA51	chr1_telo_2	111
MA51	chr10_telo_1	99
MA51	chr10_telo_2	81							1
MA51	chr11_telo_1	138								2 (distinct)
MA51	chr11_telo_2	73
MA51	chr12_internal_1	65
MA51	chr12_telo_1	82								1
MA51	chr12_telo_2	101
MA51	chr13_telo_1	98
MA51	chr13_telo_2	74
MA51	chr2_telo_1	76
MA51	chr2_telo_2	80				1	chr1:490340-497504
MA51	chr3_internal_0	11
MA51	chr3_telo_1	45
MA51	chr3_telo_2	102								1
MA51	chr4_internal_0	10
MA51	chr4_telo_1	71
MA51	chr4_telo_2	93
MA51	chr5_telo_1	99
MA51	chr5_telo_2	82
MA51	chr6_internal_1	53
MA51	chr6_telo_1	89								1
MA51	chr6_telo_2	12		23	21		chr10_telo_2
MA51	chr7_telo_1	116								1
MA51	chr7_telo_2	107
MA51	chr8_internal_1	64
MA51	chr8_telo_1	121								1
MA51	chr8_telo_2	107				1	chr4:1177307-1174320			1
MA51	chr9_telo_1	80
MA51	chr9_telo_2	67
MA53	chr1_telo_1	101		1			chr6_telo_2
MA53	chr1_telo_2	126
MA53	chr10_telo_1	70
MA53	chr10_telo_2	116
MA53	chr11_telo_1	118						1
MA53	chr11_telo_2	77
MA53	chr12_internal_1	38
MA53	chr12_telo_1	85
MA53	chr12_telo_2	95
MA53	chr13_telo_1	134
MA53	chr13_telo_2	64
MA53	chr2_telo_1	94
MA53	chr2_telo_2	92								1
MA53	chr3_internal_0	22
MA53	chr3_telo_1	56
MA53	chr3_telo_2	112
MA53	chr4_internal_0	16
MA53	chr4_telo_1	85
MA53	chr4_telo_2	72
MA53	chr5_telo_1	93
MA53	chr5_telo_2	100			1
MA53	chr6_internal_1	34
MA53	chr6_telo_1	119
MA53	chr6_telo_2	129
MA53	chr7_telo_1	94								1
MA53	chr7_telo_2	118
MA53	chr8_internal_1	45
MA53	chr8_telo_1	117
MA53	chr8_telo_2	81
MA53	chr9_telo_1	111
MA53	chr9_telo_2	86
MA54	chr1_telo_1	101								1
MA54	chr1_telo_2	98
MA54	chr10_telo_1	76
MA54	chr10_telo_2	94
MA54	chr11_telo_1	96								1
MA54	chr11_telo_2	68
MA54	chr12_internal_1	64
MA54	chr12_telo_1	64
MA54	chr12_telo_2	83
MA54	chr13_telo_1	82
MA54	chr13_telo_2	67
MA54	chr2_telo_1	88
MA54	chr2_telo_2	83	1				chr1_telo_1
MA54	chr3_internal_0	15
MA54	chr3_telo_1	25
MA54	chr3_telo_2	95
MA54	chr4_internal_0	12
MA54	chr4_telo_1	60
MA54	chr4_telo_2	66
MA54	chr5_telo_1	70
MA54	chr5_telo_2	66
MA54	chr6_internal_1	57
MA54	chr6_telo_1	90
MA54	chr6_telo_2	103								1
MA54	chr7_telo_1	70
MA54	chr7_telo_2	76
MA54	chr8_internal_1	66
MA54	chr8_telo_1	88						1
MA54	chr8_telo_2	75
MA54	chr9_telo_1	92
MA54	chr9_telo_2	71
MA6	chr1_telo_1	41
MA6	chr1_telo_2	32
MA6	chr10_telo_1	17
MA6	chr10_telo_2	53
MA6	chr11_telo_1	48
MA6	chr11_telo_2	6
MA6	chr12_internal_1	29
MA6	chr12_telo_1	22
MA6	chr12_telo_2	17
MA6	chr13_telo_1	35
MA6	chr13_telo_2	22
MA6	chr2_telo_1	22
MA6	chr2_telo_2	31
MA6	chr3_internal_0	11
MA6	chr3_telo_1	11
MA6	chr3_telo_2	32
MA6	chr4_internal_0	19
MA6	chr4_telo_1	30
MA6	chr4_telo_2	16
MA6	chr5_telo_1	20
MA6	chr5_telo_2	11
MA6	chr6_internal_1	32
MA6	chr6_telo_1	37
MA6	chr6_telo_2	44
MA6	chr7_telo_1	32
MA6	chr7_telo_2	29
MA6	chr8_internal_1	72
MA6	chr8_telo_1	27
MA6	chr8_telo_2	25
MA6	chr9_telo_1	30
MA6	chr9_telo_2	25								1
MA62	chr1_telo_1	86
MA62	chr1_telo_2	83
MA62	chr10_telo_1	58
MA62	chr10_telo_2	1							19 (3 repeats), 1 (3+ repeats)
MA62	chr11_telo_1	87
MA62	chr11_telo_2	39
MA62	chr12_internal_1	64
MA62	chr12_telo_1	52
MA62	chr12_telo_2	49
MA62	chr13_telo_1	81
MA62	chr13_telo_2	40
MA62	chr2_telo_1	56
MA62	chr2_telo_2	63
MA62	chr3_internal_0	39
MA62	chr3_telo_1	27
MA62	chr3_telo_2	57
MA62	chr4_internal_0	30									1867
MA62	chr4_telo_1	52
MA62	chr4_telo_2	54
MA62	chr5_telo_1	60
MA62	chr5_telo_2	39
MA62	chr6_internal_1	63
MA62	chr6_telo_1	92
MA62	chr6_telo_2	83
MA62	chr7_telo_1	80
MA62	chr7_telo_2	82
MA62	chr8_internal_1	65
MA62	chr8_telo_1	62	1				chr7_telo_1	1
MA62	chr8_telo_2	73
MA62	chr9_telo_1	56
MA62	chr9_telo_2	72
	Total reads	24740	29	35	22	4		4	2	81
	Total events	-	7	5	2	4		4	4	35 including single reads, which may be errors; 6 excluding single reads
