# Supplementary material for: Antigenic diversity in malaria parasites is maintained on extrachromosomal DNA
Source: bioRxiv. 2023 Feb 2:2023.02.02.526885. Preprint. [Version 1] doi: 10.1101/2023.02.02.526885 (PMC9915586; doi:10.1101/2023.02.02.526885)
Supplement: Supplement 1 — Extended Data Fig. 1: Structural variation among assembled PacBio contigs. a, Genome-wide dot plots. Insets are internal var with >1 contig. b, Summary of loci with >1 contig across assemblies. c, Visualization of indel polymorphism across contigs at two internal var loci on chr4. Extended Data Fig. 2: Molecular confirmation of long-read polymorphism. a, PCR of breakpoints observed in contigs that map to the second internal var locus on chr12. Colored bands represent amplicons. Asterisks indicate the amplicons expected in each sample, based on assembled PacBio contigs. In the left diagram, the pink amplicon is expected to be 562 bp in the reference allele (e.g. allele A) and 667 bp with the gene conversion from PF3D7_0700100 (e.g. allele B). These data confirm the existence of breakpoints detected with PacBio in ANC and MA53 but undetected in MA39 and MA47. b, PCR detection of allele F. Asterisks indicate the amplicons expected in each sample, based on Nanopore reads. c, Southern blot of copy number variation in PF3D7_1240300. Teal asterisks mark the bands expected in each sample, based on Nanopore reads. Extended Data Fig. 3: Structural polymorphism across Nanopore reads mapping to internal var loci from all clonal MAL. Extended Data Fig. 4: Genome-wide coverage of extrachromosomal, circular DNA relative to genomic DNA. Extended Data Fig. 5: Large inverted duplications on ecDNA reads. a, Example read from MA54 containing a large inverted duplication. b, Plasmid-Safe-treated DNA is strongly enriched for “triangle reads”. c, Signal degradation consistent with single-strand annealing after passing through Nanopore. Supplementary Table 1. Summary of PacBio assemblies including PAF alignments to 3D7. Supplementary Table 2. ddPCR count data from QuantaSoft. Supplementary Table 3. Structural variation on Nanopore reads assigned to non-hypervariable var loci. The three events fixed in ANC and all MAL are considered wild-type. [file media-1.zip › supplement_biorxiv_020223/Supplementary-Table-1-PacBio.xlsx]

## Sheet: ANC
query.name	contig.number.figures	query.length	query.start	query.end	strand	target.name	target.length	target.start	target.end	matching.bases	alignment.length	mapping.quality	type.alignment	identity	identitybasepairs	%contig	Note	Missing bps (both telos)	N.minimizers	chaining.score1
scf71800000000MT|quiver		5967	11	5954	+	Pf_M76611	5967	11	5954	5921	5943	60	tp:A:P	0.996298	5921	0.995978	chrom	23	cm:i:585	s1:i:5921	s2:i:0	dv:f:0	rl:i:0
scf7180000000075		639820	40	639806	-	Pf3D7_01_v3	640851	312	640556	609143	640921	60	tp:A:P	0.950418	609143	1.00172	chrom	606	cm:i:59528	s1:i:608745	s2:i:19107	dv:f:0.0003	rl:i:56551
scf7180000000074		944324	249	944320	+	Pf3D7_02_v3	947102	1087	946640	904065	945666	60	tp:A:P	0.956009	904065	1.00142	chrom	1548	cm:i:88627	s1:i:903688	s2:i:20204	dv:f:0.0001	rl:i:74221
scf7180000000072		1058541	11	1058225	+	Pf3D7_03_v3	1067971	3835	1063687	1011620	1060024	60	tp:A:P	0.954337	1011620	1.0014	chrom	8118	cm:i:99107	s1:i:1011173	s2:i:20182	dv:f:0.0002	rl:i:86895
scf7180000000068	7 (EDF 1C)	1182546	57	1182203	+	Pf3D7_04_v3	1200490	247	1199799	1123517	1201477	60	tp:A:P	0.935113	1123517	1.01601	chrom	937	cm:i:110102	s1:i:1120044	s2:i:16744	dv:f:0.0007	rl:i:90459
scf7180000000069	8 (EDF 1C)	36011	12	35958	+	Pf3D7_04_v3	1200490	560146	596004	33959	36055	60	tp:A:P	0.941867	33959	1.00122	var4int1		cm:i:3348	s1:i:33902	s2:i:6449	dv:f:0.0019	rl:i:1331
scf7180000000070	9 (EDF 1C)	21615	16	21601	-	Pf3D7_04_v3	1200490	579700	601187	19842	21680	60	tp:A:P	0.915221	19842	1.00301	var4int1		cm:i:1936	s1:i:19788	s2:i:14885	dv:f:0.0029	rl:i:634
scf7180000000067		1346371	1709	1344332	+	Pf3D7_05_v3	1343557	104	1343523	1282137	1344787	60	tp:A:P	0.953413	1282137	0.998824	chrom	137	cm:i:125462	s1:i:1281391	s2:i:23081	dv:f:0.0002	rl:i:113814
scf7180000000064		1416133	222	1416130	+	Pf3D7_06_v3	1418242	25	1416898	1354618	1418083	60	tp:A:P	0.955246	1354618	1.00138	chrom	1368	cm:i:133026	s1:i:1353888	s2:i:26674	dv:f:0.0002	rl:i:114246
scf7180000000065		1466663	1373	1466501	-	Pf3D7_07_v3	1445207	1470	1444990	1385909	1467386	60	tp:A:P	0.944475	1385909	1.00049	chrom	1686	cm:i:136145	s1:i:1381745	s2:i:25045	dv:f:0.0010	rl:i:105146
scf7180000000066		1470009	248	1469728	-	Pf3D7_08_v3	1472805	772	1472466	1403938	1471820	60	tp:A:P	0.953879	1403938	1.00123	chrom	1110	cm:i:137438	s1:i:1403378	s2:i:16725	dv:f:0.0002	rl:i:121176
scf7180000000079		28706	8	28706	+	Pf3D7_09_v3	1541735	490	29236	27411	28749	60	tp:A:P	0.953459	27411	1.0015	var9telo1	489	cm:i:2676	s1:i:27399	s2:i:5349	dv:f:0.0004	rl:i:2197
scf7180000000080		1520309	25	1520291	+	Pf3D7_09_v3	1541735	18059	1540965	1447617	1522978	60	tp:A:P	0.950517	1447617	1.00176	chrom	770	cm:i:141844	s1:i:1446950	s2:i:15189	dv:f:0.0002	rl:i:135803
scf7180000000061		1705542	14	1705393	-	Pf3D7_10_v3	1687656	646	1685770	1607811	1708053	60	tp:A:P	0.941312	1607811	1.00147	chrom	2531	cm:i:157241	s1:i:1603661	s2:i:26485	dv:f:0.0009	rl:i:142690
scf7180000000062		99846	590	99814	+	Pf3D7_11_v3	2038340	8106	107418	95536	99360	60	tp:A:P	0.961514	95536	0.995133	var11telo1	8105	cm:i:9363	s1:i:95499	s2:i:23158	dv:f:0.0007	rl:i:6127
scf7180000000063		1517128	113	1517115	-	Pf3D7_11_v3	2038340	85556	1605055	1444679	1519796	60	tp:A:P	0.950574	1444679	1.00176	chrom		cm:i:141069	s1:i:1443955	s2:i:15486	dv:f:0.0002	rl:i:130214
scf7180000000073		448271	15	448175	+	Pf3D7_11_v3	2038340	1588470	2037351	430150	448905	60	tp:A:P	0.958221	430150	1.00141	chrom	989	cm:i:42322	s1:i:429971	s2:i:14220	dv:f:0.0002	rl:i:33097
scf7180000000081	1 (Fig 1D)	1719621	621	1719607	+	Pf3D7_12_v3	2271494	671	1708778	1614620	1722472	60	tp:A:P	0.937385	1614620	1.00166	chrom	670	cm:i:158093	s1:i:1611525	s2:i:29735	dv:f:0.0011	rl:i:140562
scf7180000000084	6 (Fig 1D)	553589	3339	553562	+	Pf3D7_12_v3	2271494	1707540	2258664	525554	551194	60	tp:A:P	0.953483	525554	0.995674	chrom-breakpoint in var12int2	12830	cm:i:51432	s1:i:525317	s2:i:10430	dv:f:0.0002	rl:i:44796
scf7180000000059	2 (Fig 1D)	38788	3	38777	+	Pf3D7_12_v3	2271494	1683506	1711905	26984	38869	60	tp:A:P	0.694229	26984	1.00209	var12int2		cm:i:2620	s1:i:25372	s2:i:1605	dv:f:0.0177	rl:i:1336
scf7180000000060	5 (Fig 1D)	37073	1196	37056	-	Pf3D7_12_v3	2271494	1707738	1743346	17422	37165	29	tp:A:P	0.468774	17422	1.00248	var12int2		cm:i:1603	s1:i:16910	s2:i:15508	dv:f:0.0386	rl:i:1474
scf7180000000082	3 (Fig 1D)	12749	17	12731	+	Pf3D7_12_v3	2271494	1697973	1710686	11178	12811	60	tp:A:P	0.872531	11178	1.00486	var12int2		cm:i:1059	s1:i:11149	s2:i:1197	dv:f:0.0031	rl:i:234
scf7180000000083	4 (Fig 1D)	42017	4	40601	+	Pf3D7_12_v3	2271494	1695871	1736860	27890	41812	60	tp:A:P	0.667033	27890	0.995121	var12int2		cm:i:2664	s1:i:27536	s2:i:9940	dv:f:0.0194	rl:i:1409
scf7180000000085		2910874	66	2910458	+	Pf3D7_13_v3	2925236	703	2919809	2763383	2927275	60	tp:A:P	0.944012	2763383	1.00563	chrom	6129	cm:i:271006	s1:i:2758928	s2:i:29579	dv:f:0.0006	rl:i:226269
scf7180000000058		3285580	53	3285565	+	Pf3D7_14_v3	3291936	1217	3291824	3145673	3290801	60	tp:A:P	0.955899	3145673	1.00159	chrom	1328	cm:i:308547	s1:i:3144376	s2:i:6950	dv:f:0.0002	rl:i:259443
scf7180000000API|quiver		34240	8	34228	+	Pf3D7_API_v3	34250	8	34237	34148	34229	60	tp:A:P	0.997634	34148	0.999679	chrom	20	cm:i:3435	s1:i:34148	s2:i:10246	dv:f:0.0001	rl:i:0
scf7180000000081		1719621	159	785	+	Pf3D7_01_v3	640851	697	1337	171	780	25	tp:A:P	0.219231		0.000453588	filt		cm:i:11	s1:i:116	s2:i:99	dv:f:0.0443	rl:i:140562
scf7180000000081		1719621	228	671	+	Pf3D7_01_v3	640851	416	775	137	499	0	tp:A:S	0.274549		0.00029018	filt		cm:i:10	s1:i:99	dv:f:0.0383	rl:i:140562
scf7180000000067		1346371	1063	2146	+	Pf3D7_02_v3	947102	278	1428	76	1150	0	tp:A:S	0.066087		0.000854148	filt		cm:i:4	s1:i:61	dv:f:0.0919	rl:i:113814
scf7180000000067		1346371	381	1388	+	Pf3D7_02_v3	947102	152	1092	57	1012	1	tp:A:P	0.0563241		0.00075165	filt		cm:i:3	s1:i:41	s2:i:0	dv:f:0.0779	rl:i:113814
scf7180000000067		1346371	1345440	1346188	-	Pf3D7_02_v3	947102	309	1005	57	748	0	tp:A:S	0.0762032		0.000555568	filt		cm:i:3	s1:i:45	dv:f:0.0661	rl:i:113814
scf7180000000081		1719621	28	401	-	Pf3D7_02_v3	947102	946245	946562	110	401	11	tp:A:P	0.274314		0.000233191	filt		cm:i:6	s1:i:53	s2:i:45	dv:f:0.0589	rl:i:140562
scf7180000000085		2910874	2910498	2910817	-	Pf3D7_02_v3	947102	592	859	58	319	0	tp:A:S	0.181818		0.000109589	filt		cm:i:4	s1:i:47	dv:f:0.0672	rl:i:226269
scf7180000000062		99846	70	489	+	Pf3D7_03_v3	1067971	690	1142	57	464	0	tp:A:S	0.122845		0.00464716	filt		cm:i:3	s1:i:45	dv:f:0.0743	rl:i:6127
scf7180000000065		1466663	89	1516	+	Pf3D7_03_v3	1067971	1035	2445	57	1452	0	tp:A:S	0.0392562		0.000990002	filt		cm:i:3	s1:i:42	dv:f:0.0843	rl:i:105146
scf7180000000066		1470009	24	281	+	Pf3D7_03_v3	1067971	690	1038	73	381	0	tp:A:S	0.191601		0.000259182	filt		cm:i:4	s1:i:43	dv:f:0.0601	rl:i:121176
scf7180000000062		99846	70	161	+	Pf3D7_04_v3	1200490	353	437	47	91	0	tp:A:S	0.516484		0.000911404	filt		cm:i:3	s1:i:45	dv:f:0.0265	rl:i:6127
scf7180000000083		42017	41483	41768	-	Pf3D7_04_v3	1200490	597732	598017	57	288	13	tp:A:P	0.197917		0.00685437	filt		cm:i:3	s1:i:55	s2:i:0	dv:f:0.1092	rl:i:1409
scf7180000000081		1719621	172	785	+	Pf3D7_05_v3	1343557	713	1242	109	641	0	tp:A:S	0.170047		0.000372757	filt		cm:i:6	s1:i:81	dv:f:0.0724	rl:i:140562
scf7180000000085		2910874	2910467	2910777	+	Pf3D7_05_v3	1343557	1343094	1343523	96	430	18	tp:A:P	0.223256		0.000147722	filt		cm:i:6	s1:i:72	s2:i:59	dv:f:0.0436	rl:i:226269
scf7180000000084		553589	315	1325	-	Pf3D7_06_v3	1418242	1364893	1365905	76	1013	32	tp:A:P	0.0750247		0.00182988	filt		cm:i:4	s1:i:75	s2:i:0	dv:f:0.1491	rl:i:44796
scf7180000000085		2910874	2910467	2910817	-	Pf3D7_06_v3	1418242	295	614	57	350	0	tp:A:S	0.162857		0.000120239	filt		cm:i:3	s1:i:49	dv:f:0.0843	rl:i:226269
scf7180000000067		1346371	1063	1953	+	Pf3D7_07_v3	1445207	774	1580	57	890	0	tp:A:S	0.0640449		0.000661036	filt		cm:i:3	s1:i:40	dv:f:0.0900	rl:i:113814
scf7180000000083		42017	39700	41630	-	Pf3D7_07_v3	1445207	595694	597318	188	1964	60	tp:A:P	0.095723		0.046743	filt		cm:i:12	s1:i:120	s2:i:60	dv:f:0.1254	rl:i:1409
scf7180000000084		553589	1306	1415	+	Pf3D7_08_v3	1472805	441859	441971	59	112	20	tp:A:P	0.526786		0.000202316	filt		cm:i:4	s1:i:58	s2:i:0	dv:f:0.0638	rl:i:44796
scf7180000000067		1346371	1369	1848	+	Pf3D7_09_v3	1541735	113	467	76	479	0	tp:A:S	0.158664		0.000355771	filt		cm:i:4	s1:i:52	dv:f:0.0211	rl:i:113814
scf7180000000067		1346371	1063	1388	+	Pf3D7_09_v3	1541735	122	467	48	346	0	tp:A:S	0.138728		0.000256987	filt		cm:i:3	s1:i:43	dv:f:0.0503	rl:i:113814
scf7180000000085		2910874	2910467	2910666	-	Pf3D7_10_v3	1687656	285	548	57	275	0	tp:A:S	0.207273		9.44733e-05	filt		cm:i:3	s1:i:40	dv:f:0.0614	rl:i:226269
scf7180000000062		99846	70	569	-	Pf3D7_11_v3	2038340	2037524	2038090	66	566	7	tp:A:P	0.116608		0.00566873	filt		cm:i:4	s1:i:51	s2:i:45	dv:f:0.0704	rl:i:6127
scf7180000000065		1466663	89	913	-	Pf3D7_11_v3	2038340	2037333	2038100	57	824	0	tp:A:S	0.0691748		0.00056182	filt		cm:i:3	s1:i:45	dv:f:0.0436	rl:i:105146
scf7180000000066		1470009	24	450	-	Pf3D7_11_v3	2038340	2037615	2038090	57	475	0	tp:A:S	0.12		0.000323127	filt		cm:i:3	s1:i:46	dv:f:0.0900	rl:i:121176
scf7180000000067		1346371	1345172	1346188	+	Pf3D7_11_v3	2038340	2037250	2038178	86	1016	23	tp:A:P	0.0846457		0.000754621	filt		cm:i:5	s1:i:68	s2:i:49	dv:f:0.0624	rl:i:113814
scf7180000000067		1346371	1063	1953	-	Pf3D7_11_v3	2038340	2037332	2038203	95	977	0	tp:A:S	0.0972364		0.000725654	filt		cm:i:5	s1:i:57	dv:f:0.0652	rl:i:113814
scf7180000000067		1346371	1361	1848	-	Pf3D7_11_v3	2038340	2037615	2038111	76	530	0	tp:A:S	0.143396		0.000393651	filt		cm:i:4	s1:i:60	dv:f:0.0290	rl:i:113814
scf7180000000081		1719621	45	191	+	Pf3D7_11_v3	2038340	1064	1182	51	146	0	tp:A:S	0.349315		8.49024e-05	filt		cm:i:3	s1:i:45	dv:f:0.0436	rl:i:140562
scf7180000000060		37073	1660	21671	-	Pf3D7_12_v3	2271494	1707540	1727044	15619	20057	0	tp:A:S	0.778731		0.541014	filt		cm:i:1500	s1:i:15508	dv:f:0.0132	rl:i:1474
scf7180000000084		553589	1596	1869	+	Pf3D7_12_v3	2271494	1721369	1721586	217	273	0	tp:A:S	0.794872		0.000493146	filt		cm:i:12	s1:i:199	dv:f:0.0081	rl:i:44796
scf7180000000084		553589	1596	1869	+	Pf3D7_12_v3	2271494	1721351	1721568	217	273	0	tp:A:S	0.794872		0.000493146	filt		cm:i:12	s1:i:195	dv:f:0.0081	rl:i:44796
scf7180000000084		553589	1559	1813	+	Pf3D7_12_v3	2271494	1721369	1721622	219	254	12	tp:A:P	0.862205		0.000458824	filt		cm:i:12	s1:i:218	s2:i:199	dv:f:0.0081	rl:i:44796
scf7180000000084		553589	1596	1795	+	Pf3D7_12_v3	2271494	1721441	1721640	182	199	0	tp:A:S	0.914573		0.000359472	filt		cm:i:10	s1:i:175	dv:f:0.0095	rl:i:44796
scf7180000000084		553589	1686	1869	+	Pf3D7_12_v3	2271494	1721351	1721496	145	183	60	tp:A:P	0.79235		0.00033057	filt		cm:i:8	s1:i:112	s2:i:0	dv:f:0.0117	rl:i:44796
scf7180000000067		1346371	1343857	1345804	+	Pf3D7_13_v3	2925236	2922520	2924556	162	2106	0	tp:A:S	0.0769231		0.0015642	filt		cm:i:9	s1:i:113	dv:f:0.0891	rl:i:113814
scf7180000000067		1346371	1343814	1345804	+	Pf3D7_13_v3	2925236	2922724	2924695	172	2093	0	tp:A:S	0.0821787		0.00155455	filt		cm:i:10	s1:i:124	dv:f:0.0849	rl:i:113814
scf7180000000067		1346371	1343814	1345804	+	Pf3D7_13_v3	2925236	2923269	2924982	200	1999	0	tp:A:P	0.10005		0.00148473	filt		cm:i:11	s1:i:142	s2:i:139	dv:f:0.0803	rl:i:113814
scf7180000000067		1346371	1343814	1345459	+	Pf3D7_13_v3	2925236	2923628	2925108	203	1723	0	tp:A:S	0.117818		0.00127974	filt		cm:i:11	s1:i:139	dv:f:0.0746	rl:i:113814
scf7180000000067		1346371	1345440	1346188	+	Pf3D7_13_v3	2925236	2922418	2923176	57	769	0	tp:A:S	0.0741222		0.000571165	filt		cm:i:3	s1:i:49	dv:f:0.0661	rl:i:113814
scf7180000000081		1719621	172	785	-	Pf3D7_13_v3	2925236	2920481	2921447	159	966	0	tp:A:S	0.164596		0.000561752	filt		cm:i:10	s1:i:81	dv:f:0.0471	rl:i:140562
scf7180000000081		1719621	172	785	+	Pf3D7_13_v3	2925236	1148	1677	109	641	0	tp:A:S	0.170047		0.000372757	filt		cm:i:6	s1:i:81	dv:f:0.0724	rl:i:140562
scf7180000000085		2910874	2910607	2910817	-	Pf3D7_13_v3	2925236	197	422	48	225	0	tp:A:S	0.213333		7.72964e-05	filt		cm:i:4	s1:i:44	dv:f:0.0638	rl:i:226269
scf7180000000065		1466663	89	1516	+	Pf3D7_14_v3	3291936	97	1392	76	1427	6	tp:A:P	0.0532586		0.000972957	filt		cm:i:4	s1:i:50	s2:i:45	dv:f:0.0704	rl:i:105146
scf7180000000066		1470009	102	281	+	Pf3D7_14_v3	3291936	646	933	85	287	27	tp:A:P	0.296167		0.000195237	filt		cm:i:7	s1:i:64	s2:i:46	dv:f:0.0235	rl:i:121176
scf7180000000066		1470009	124	272	+	Pf3D7_14_v3	3291936	894	1111	57	217	0	tp:A:S	0.262673		0.000147618	filt		cm:i:5	s1:i:43	dv:f:0.0244	rl:i:121176
scf7180000000066		1470009	40	157	+	Pf3D7_14_v3	3291936	1170	1293	63	144	14	tp:A:P	0.4375		9.79586e-05	filt		cm:i:4	s1:i:52	s2:i:0	dv:f:0.0290	rl:i:121176
scf7180000000067		1346371	1343884	1345191	-	Pf3D7_14_v3	3291936	118	933	200	1315	0	tp:A:S	0.152091		0.0009767	filt		cm:i:11	s1:i:106	dv:f:0.0657	rl:i:113814
scf7180000000067		1346371	1345440	1346188	-	Pf3D7_14_v3	3291936	608	1351	57	762	0	tp:A:S	0.0748031		0.000565966	filt		cm:i:3	s1:i:48	dv:f:0.0661	rl:i:113814
scf7180000000067		1346371	1359	2004	+	Pf3D7_14_v3	3291936	118	810	76	699	0	tp:A:P	0.108727		0.000519173	filt		cm:i:4	s1:i:62	s2:i:61	dv:f:0.0704	rl:i:113814
scf7180000000067		1346371	1063	1728	+	Pf3D7_14_v3	3291936	493	1189	57	696	2	tp:A:P	0.0818966		0.000516945	filt		cm:i:3	s1:i:49	s2:i:43	dv:f:0.0614	rl:i:113814
scf7180000000085		2910874	2910467	2910817	-	Pf3D7_14_v3	3291936	608	913	76	369	0	tp:A:S	0.205962		0.000126766	filt		cm:i:4	s1:i:59	dv:f:0.0704	rl:i:226269

## Sheet: MA39
query.name	query.length	query.start	query.end	strand	target.name	target.length	target.start	target.end	matching.bases	alignment.length	mapping.quality	type.alignment	identity	identitybasepairs	%contig	Note	Missing bps (both telos)	N.minimizers	chaining.score1
scf718000000mito|quiver	5962	11	5949	+	Pf_M76611	5967	11	5954	5867	5943	60	tp:A:P	0.987212	5867	0.996813	chrom	23	cm:i:572	s1:i:5867	s2:i:0	dv:f:0	rl:i:0
scf7180000000124	639833	21	639430	-	Pf3D7_01_v3	640851	391	640317	608242	640625	60	tp:A:P	0.949451	608242	1.00124	chrom	924	cm:i:59429	s1:i:607833	s2:i:19075	dv:f:0.0003	rl:i:56381
scf7180000000123	943564	1222	943545	-	Pf3D7_02_v3	947102	1231	946921	901051	945749	60	tp:A:P	0.952738	901051	1.00232	chrom	1411	cm:i:88309	s1:i:900355	s2:i:20168	dv:f:0.0002	rl:i:75618
scf7180000000139	20582	1231	18585	-	Pf3D7_02_v3	947102	929295	946651	16650	17356	60	tp:A:P	0.959322	16650	0.843261	var2telo2		cm:i:1603	s1:i:16650	s2:i:4355	dv:f:0.0001	rl:i:3042
scf7180000000122	1029922	54	1029907	+	Pf3D7_03_v3	1067971	31578	1062955	984831	1031525	60	tp:A:P	0.954733	984831	1.00156	chrom	5016	cm:i:96575	s1:i:984412	s2:i:20047	dv:f:0.0002	rl:i:83253
scf7180000000134	27785	9	27765	+	Pf3D7_03_v3	1067971	3607	31363	26586	27756	60	tp:A:P	0.957847	26586	0.998956	chrom	3606	cm:i:2522	s1:i:26586	s2:i:3528	dv:f:0.0000	rl:i:3417
scf7180000000121	1182067	95	1182063	+	Pf3D7_04_v3	1200490	409	1199799	1122539	1201367	60	tp:A:P	0.934385	1122539	1.01633	chrom	1099	cm:i:109992	s1:i:1119041	s2:i:12887	dv:f:0.0007	rl:i:90126
scf7180000000119	1343365	1291	1343224	+	Pf3D7_05_v3	1343557	338	1343143	1280794	1344173	60	tp:A:P	0.952849	1280794	1.0006	chrom	751	cm:i:125275	s1:i:1280049	s2:i:23001	dv:f:0.0002	rl:i:111138
scf7180000000120	1245881	4	1245831	-	Pf3D7_06_v3	1418242	58031	1305559	1188956	1248011	60	tp:A:P	0.952681	1188956	1.00171	var6telo1		cm:i:116730	s1:i:1188357	s2:i:8870	dv:f:0.0002	rl:i:104370
scf7180000000129	108353	101	108311	-	Pf3D7_06_v3	1418242	1308651	1416989	105227	108370	60	tp:A:P	0.970998	105227	1.00016	chrom	1253	cm:i:10313	s1:i:105194	s2:i:22644	dv:f:0.0002	rl:i:6486
scf7180000000132	56614	6	56607	-	Pf3D7_06_v3	1418242	519	57189	55562	56690	60	tp:A:P	0.980102	55562	1.00134	var6telo1	518	cm:i:5497	s1:i:55540	s2:i:19041	dv:f:0.0003	rl:i:1686
scf7180000000117	1442471	109	1441683	+	Pf3D7_07_v3	1445207	1520	1445114	1385293	1443758	60	tp:A:P	0.959505	1385293	1.00089	chrom	1612	cm:i:136020	s1:i:1384775	s2:i:24926	dv:f:0.0002	rl:i:103948
scf7180000000118	1471328	1150	1471234	+	Pf3D7_08_v3	1472805	63	1472280	1403923	1472419	60	tp:A:P	0.953481	1403923	1.00074	chrom	587	cm:i:137432	s1:i:1403358	s2:i:16757	dv:f:0.0002	rl:i:122286
scf7180000000116	1473639	3	1473628	+	Pf3D7_09_v3	1541735	46561	1522710	1401184	1476263	60	tp:A:P	0.949143	1401184	1.00178	chrom	19025	cm:i:137243	s1:i:1400543	s2:i:12935	dv:f:0.0002	rl:i:132636
scf7180000000145	66837	423	66824	+	Pf3D7_09_v3	1541735	113	66609	63860	66522	60	tp:A:P	0.959983	63860	0.995287	var9telo1	112	cm:i:6340	s1:i:63840	s2:i:15889	dv:f:0.0005	rl:i:3915
scf7180000000114	1544862	27	1541641	+	Pf3D7_10_v3	1687656	474	1546136	1465886	1549180	60	tp:A:P	0.946233	1465886	1.0028	chrom	473	cm:i:143231	s1:i:1463946	s2:i:8761	dv:f:0.0003	rl:i:133181
scf7180000000128	118749	8	118734	-	Pf3D7_10_v3	1687656	1547483	1652446	102152	118848	60	tp:A:P	0.859518	102152	1.00083	chrom		cm:i:10074	s1:i:100006	s2:i:24938	dv:f:0.0069	rl:i:4978
scf7180000000125	25366	10	25310	+	Pf3D7_10_v3	1687656	1660684	1686001	24203	25317	60	tp:A:P	0.955998	24203	0.998068	chrom	1655	cm:i:2313	s1:i:24199	s2:i:3652	dv:f:0.0000	rl:i:3155
scf7180000000115	10681	26	10667	+	Pf3D7_10_v3	1687656	1528454	1539116	10360	10664	60	tp:A:P	0.971493	10360	0.998408	extra contig covering PF3D7_1038400 which is really repetitive		cm:i:981	s1:i:10357	s2:i:399	dv:f:0.0002	rl:i:779
scf7180000000144	1951036	72	1950984	+	Pf3D7_11_v3	2038340	83480	2037029	1862170	1953935	60	tp:A:P	0.953036	1862170	1.00149	chrom	1311	cm:i:182219	s1:i:1861394	s2:i:17314	dv:f:0.0002	rl:i:162606
scf7180000000141	84101	49	84083	+	Pf3D7_11_v3	2038340	8106	92217	80877	84153	60	tp:A:P	0.961071	80877	1.00062	var11telo1	8105	cm:i:7967	s1:i:80848	s2:i:23130	dv:f:0.0007	rl:i:4852
scf7180000000143	19062	3	19032	+	Pf3D7_11_v3	2038340	81525	100712	16078	19246	60	tp:A:P	0.835394	16078	1.00965	var11telo1		cm:i:1458	s1:i:16014	s2:i:13027	dv:f:0.0042	rl:i:1243
scf7180000000111	2309099	667	2309094	+	Pf3D7_12_v3	2271494	21	2270660	2149592	2312817	60	tp:A:P	0.929426	2149592	1.00161	chrom	854	cm:i:210388	s1:i:2142093	s2:i:29730	dv:f:0.0015	rl:i:187617
scf7180000000112	13496	6	13493	+	Pf3D7_12_v3	2271494	1708609	1722558	11801	13969	60	tp:A:P	0.844799	11801	1.03505	var12int2		cm:i:1087	s1:i:11717	s2:i:4698	dv:f:0.0021	rl:i:582
scf7180000000146	2859385	44	2859334	+	Pf3D7_13_v3	2925236	54515	2919809	2711352	2873577	60	tp:A:P	0.943546	2711352	1.00496	chrom	5427	cm:i:265718	s1:i:2707356	s2:i:29352	dv:f:0.0006	rl:i:223760
scf7180000000110	68821	8	68809	-	Pf3D7_13_v3	2925236	718	72165	66823	71496	60	tp:A:P	0.93464	66823	1.03887	var13telo1	717	cm:i:6629	s1:i:66399	s2:i:20198	dv:f:0.0004	rl:i:2766
scf7180000000108	3288364	592	3287701	-	Pf3D7_14_v3	3291936	118	3291811	3144972	3292084	60	tp:A:P	0.955313	3144972	1.00113	chrom	242	cm:i:308448	s1:i:3143774	s2:i:6972	dv:f:0.0002	rl:i:262155
scf71800000apico|quiver	34243	8	34230	+	Pf3D7_API_v3	34250	8	34237	34113	34229	60	tp:A:P	0.996611	34113	0.999591	chrom	20	cm:i:3434	s1:i:34112	s2:i:10261	dv:f:0.0000	rl:i:0
scf7180000000139	20582	19600	20567	-	Pf3D7_01_v3	640851	632833	633776	76	967	0	tp:A:S	0.0785936		0.0469828	filt		cm:i:4	s1:i:70	dv:f:0.1441	rl:i:3042
scf7180000000124	639833	639245	639672	-	Pf3D7_01_v3	640851	306	729	57	427	0	tp:A:S	0.133489		0.000667362	filt		cm:i:3	s1:i:56	dv:f:0.0779	rl:i:56381
scf7180000000139	20582	20278	20394	-	Pf3D7_01_v3	640851	638436	638552	75	116	0	tp:A:S	0.646552		0.00563599	filt		cm:i:5	s1:i:75	dv:f:0.0450	rl:i:3042
scf7180000000139	20582	20260	20370	-	Pf3D7_01_v3	640851	618930	619040	96	110	4	tp:A:P	0.872727		0.00534448	filt		cm:i:8	s1:i:96	s2:i:93	dv:f:0.0117	rl:i:3042
scf7180000000118	1471328	170	1722	+	Pf3D7_02_v3	947102	166	1766	247	1678	60	tp:A:P	0.147199		0.00114047	filt		cm:i:13	s1:i:204	s2:i:100	dv:f:0.0675	rl:i:122286
scf7180000000123	943564	520	1744	+	Pf3D7_02_v3	947102	309	1624	162	1390	0	tp:A:S	0.116547		0.00147314	filt		cm:i:9	s1:i:104	dv:f:0.0690	rl:i:75618
scf7180000000123	943564	530	1800	+	Pf3D7_02_v3	947102	279	1624	134	1346	0	tp:A:S	0.0995542		0.00142651	filt		cm:i:8	s1:i:114	dv:f:0.0747	rl:i:75618
scf7180000000139	20582	361	1692	+	Pf3D7_02_v3	947102	39	1232	143	1332	29	tp:A:P	0.107357		0.0647167	filt		cm:i:9	s1:i:114	s2:i:91	dv:f:0.0823	rl:i:3042
scf7180000000123	943564	530	1800	+	Pf3D7_02_v3	947102	39	1232	154	1306	4	tp:A:P	0.117917		0.00138411	filt		cm:i:9	s1:i:122	s2:i:114	dv:f:0.0690	rl:i:75618
scf7180000000119	1343365	657	1900	+	Pf3D7_02_v3	947102	111	1208	154	1277	18	tp:A:P	0.120595		0.000950598	filt		cm:i:11	s1:i:110	s2:i:98	dv:f:0.0736	rl:i:111138
scf7180000000111	2309099	69	1044	+	Pf3D7_02_v3	947102	625	1737	127	1121	47	tp:A:P	0.113292		0.000485471	filt		cm:i:9	s1:i:97	s2:i:69	dv:f:0.0646	rl:i:187617
scf7180000000119	1343365	788	1704	+	Pf3D7_02_v3	947102	592	1642	127	1076	0	tp:A:S	0.11803		0.000800974	filt		cm:i:8	s1:i:84	dv:f:0.0747	rl:i:111138
scf7180000000123	943564	26	983	+	Pf3D7_02_v3	947102	111	1092	105	1033	0	tp:A:S	0.101646		0.00109479	filt		cm:i:6	s1:i:78	dv:f:0.0873	rl:i:75618
scf7180000000117	1442471	1441411	1442275	-	Pf3D7_02_v3	947102	59	941	95	906	0	tp:A:S	0.104857		0.000628089	filt		cm:i:5	s1:i:81	dv:f:0.0750	rl:i:103948
scf7180000000108	3288364	5	852	+	Pf3D7_02_v3	947102	39	859	95	859	0	tp:A:S	0.110594		0.000261224	filt		cm:i:5	s1:i:83	dv:f:0.0831	rl:i:262155
scf7180000000108	3288364	5	770	+	Pf3D7_02_v3	947102	339	1092	76	804	0	tp:A:S	0.0945274		0.000244498	filt		cm:i:4	s1:i:58	dv:f:0.0836	rl:i:262155
scf7180000000124	639833	639127	639737	-	Pf3D7_02_v3	947102	1073	1737	114	722	31	tp:A:P	0.157895		0.00112842	filt		cm:i:6	s1:i:80	s2:i:56	dv:f:0.0661	rl:i:56381
scf7180000000139	20582	19753	20435	-	Pf3D7_02_v3	947102	931646	932305	98	682	0	tp:A:S	0.143695		0.0331357	filt		cm:i:7	s1:i:93	dv:f:0.1069	rl:i:3042
scf7180000000119	1343365	368	899	+	Pf3D7_02_v3	947102	39	611	76	598	0	tp:A:S	0.12709		0.000445151	filt		cm:i:4	s1:i:56	dv:f:0.0601	rl:i:111138
scf7180000000108	3288364	3287646	3288069	-	Pf3D7_02_v3	947102	722	1147	57	432	0	tp:A:S	0.131944		0.000131372	filt		cm:i:3	s1:i:52	dv:f:0.0900	rl:i:262155
scf7180000000139	20582	166	545	+	Pf3D7_02_v3	947102	592	959	100	412	0	tp:A:S	0.242718		0.0200175	filt		cm:i:6	s1:i:82	dv:f:0.0358	rl:i:3042
scf7180000000117	1442471	1442074	1442424	-	Pf3D7_02_v3	947102	691	1092	76	408	23	tp:A:P	0.186275		0.000282848	filt		cm:i:4	s1:i:62	s2:i:0	dv:f:0.0733	rl:i:103948
scf7180000000108	3288364	3287680	3288052	-	Pf3D7_02_v3	947102	592	959	52	372	0	tp:A:S	0.139785		0.000113126	filt		cm:i:3	s1:i:50	dv:f:0.0779	rl:i:262155
scf7180000000145	66837	211	442	+	Pf3D7_02_v3	947102	619	849	57	234	0	tp:A:S	0.24359		0.00350105	filt		cm:i:3	s1:i:55	dv:f:0.0614	rl:i:3915
scf7180000000145	66837	211	442	+	Pf3D7_02_v3	947102	111	328	76	231	0	tp:A:P	0.329004		0.00345617	filt		cm:i:4	s1:i:72	s2:i:68	dv:f:0.0471	rl:i:3915
scf7180000000139	20582	20154	20279	-	Pf3D7_02_v3	947102	934219	934428	57	209	0	tp:A:S	0.272727		0.0101545	filt		cm:i:3	s1:i:42	dv:f:0.0743	rl:i:3042
scf7180000000145	66837	244	442	+	Pf3D7_02_v3	947102	39	198	78	201	0	tp:A:S	0.38806		0.00300732	filt		cm:i:5	s1:i:68	dv:f:0.0305	rl:i:3915
scf7180000000145	66837	304	442	+	Pf3D7_02_v3	947102	39	130	57	156	0	tp:A:S	0.365385		0.00233404	filt		cm:i:3	s1:i:41	dv:f:0.0436	rl:i:3915
scf7180000000124	639833	639662	639737	-	Pf3D7_02_v3	947102	111	185	52	75	0	tp:A:S	0.693333		0.000117218	filt		cm:i:3	s1:i:52	dv:f:0.0358	rl:i:56381
scf7180000000139	20582	18477	20153	-	Pf3D7_03_v3	1067971	1048580	1050026	378	1697	40	tp:A:P	0.222746		0.0824507	filt		cm:i:29	s1:i:329	s2:i:262	dv:f:0.0795	rl:i:3042
scf7180000000119	1343365	41	1310	+	Pf3D7_03_v3	1067971	2287	3569	76	1286	0	tp:A:S	0.059098		0.000957298	filt		cm:i:4	s1:i:70	dv:f:0.1022	rl:i:111138
scf7180000000108	3288364	384	770	-	Pf3D7_03_v3	1067971	1067475	1067873	57	398	0	tp:A:S	0.143216		0.000121033	filt		cm:i:3	s1:i:54	dv:f:0.0779	rl:i:262155
scf7180000000139	20582	20311	20370	-	Pf3D7_03_v3	1067971	1046348	1046407	59	59	0	tp:A:S	1		0.00286658	filt		cm:i:6	s1:i:59	dv:f:0.0150	rl:i:3042
scf7180000000139	20582	20311	20478	-	Pf3D7_04_v3	1200490	1184707	1184873	66	167	37	tp:A:P	0.39521		0.00811389	filt		cm:i:6	s1:i:66	s2:i:0	dv:f:0.0503	rl:i:3042
scf7180000000119	1343365	368	899	-	Pf3D7_05_v3	1343557	1342997	1343465	100	566	0	tp:A:S	0.176678		0.00042133	filt		cm:i:7	s1:i:73	dv:f:0.0321	rl:i:111138
scf7180000000145	66837	244	442	-	Pf3D7_05_v3	1343557	1342997	1343143	57	198	0	tp:A:S	0.287879		0.00296243	filt		cm:i:3	s1:i:46	dv:f:0.0562	rl:i:3915
scf7180000000143	19062	3	19032	-	Pf3D7_06_v3	1418242	1301209	1323192	13753	22571	0	tp:A:S	0.609322		1.18408	filt		cm:i:1229	s1:i:13027	dv:f:0.0131	rl:i:1243
scf7180000000108	3288364	83	852	-	Pf3D7_06_v3	1418242	1416692	1417521	67	829	0	tp:A:S	0.0808203		0.000252101	filt		cm:i:4	s1:i:53	dv:f:0.0900	rl:i:262155
scf7180000000108	3288364	83	852	-	Pf3D7_06_v3	1418242	1416879	1417598	66	769	0	tp:A:S	0.0858257		0.000233855	filt		cm:i:4	s1:i:55	dv:f:0.0900	rl:i:262155
scf7180000000108	3288364	3287682	3288038	+	Pf3D7_06_v3	1418242	1416692	1417079	48	387	0	tp:A:S	0.124031		0.000117688	filt		cm:i:3	s1:i:41	dv:f:0.0704	rl:i:262155
scf7180000000108	3288364	3287724	3288052	-	Pf3D7_06_v3	1418242	295	614	52	328	0	tp:A:S	0.158537		9.97456e-05	filt		cm:i:3	s1:i:49	dv:f:0.0661	rl:i:262155
scf7180000000124	639833	639544	639695	-	Pf3D7_06_v3	1418242	295	581	68	286	0	tp:A:S	0.237762		0.000446992	filt		cm:i:4	s1:i:42	dv:f:0.0418	rl:i:56381
scf7180000000108	3288364	3287646	3288038	-	Pf3D7_07_v3	1445207	1176	1646	57	470	0	tp:A:S	0.121277		0.000142928	filt		cm:i:3	s1:i:41	dv:f:0.0843	rl:i:262155
scf7180000000111	2309099	411	686	+	Pf3D7_09_v3	1541735	113	436	86	338	0	tp:A:S	0.254438		0.000146377	filt		cm:i:6	s1:i:69	dv:f:0.0399	rl:i:187617
scf7180000000114	1544862	1541140	1542616	+	Pf3D7_10_v3	1687656	1545203	1546136	527	1581	60	tp:A:P	0.333333		0.00102339	filt		cm:i:46	s1:i:272	s2:i:60	dv:f:0.0500	rl:i:133181
scf7180000000114	1544862	1541910	1543011	+	Pf3D7_10_v3	1687656	1541938	1542835	191	1101	60	tp:A:P	0.173479		0.000712685	filt		cm:i:12	s1:i:130	s2:i:81	dv:f:0.0973	rl:i:133181
scf7180000000114	1544862	1544091	1544854	+	Pf3D7_10_v3	1687656	1544809	1545572	732	763	60	tp:A:P	0.959371		0.000493895	filt		cm:i:63	s1:i:90	s2:i:0	dv:f:0.0016	rl:i:133181
scf7180000000108	3288364	5	621	-	Pf3D7_10_v3	1687656	1686842	1687420	86	616	0	tp:A:S	0.13961		0.000187327	filt		cm:i:5	s1:i:76	dv:f:0.0562	rl:i:262155
scf7180000000114	1544862	1543455	1543926	+	Pf3D7_10_v3	1687656	1541923	1542430	109	525	18	tp:A:P	0.207619		0.000339836	filt		cm:i:6	s1:i:53	s2:i:0	dv:f:0.0985	rl:i:133181
scf7180000000139	20582	20171	20239	-	Pf3D7_10_v3	1687656	1663390	1663458	51	68	5	tp:A:P	0.75		0.00330386	filt		cm:i:3	s1:i:51	s2:i:42	dv:f:0.0436	rl:i:3042
scf7180000000108	3288364	3287682	3287743	+	Pf3D7_10_v3	1687656	1686842	1686905	48	63	0	tp:A:S	0.761905		1.91585e-05	filt		cm:i:3	s1:i:47	dv:f:0.0265	rl:i:262155
scf7180000000139	20582	206	1601	+	Pf3D7_11_v3	2038340	268	1511	133	1423	0	tp:A:S	0.0934645		0.0691381	filt		cm:i:8	s1:i:91	dv:f:0.0847	rl:i:3042
scf7180000000119	1343365	657	1731	+	Pf3D7_11_v3	2038340	325	1437	114	1191	0	tp:A:S	0.0957179		0.00088658	filt		cm:i:7	s1:i:76	dv:f:0.0839	rl:i:111138
scf7180000000123	943564	2	897	-	Pf3D7_11_v3	2038340	2037122	2038090	130	1038	0	tp:A:S	0.125241		0.00110008	filt		cm:i:8	s1:i:86	dv:f:0.0733	rl:i:75618
scf7180000000139	20582	249	1148	-	Pf3D7_11_v3	2038340	2037502	2038308	113	942	0	tp:A:S	0.119958		0.0457681	filt		cm:i:6	s1:i:77	dv:f:0.0614	rl:i:3042
scf7180000000108	3288364	83	852	-	Pf3D7_11_v3	2038340	2037250	2038090	114	858	5	tp:A:P	0.132867		0.00026092	filt		cm:i:6	s1:i:90	s2:i:83	dv:f:0.0704	rl:i:262155
scf7180000000117	1442471	1441664	1442269	+	Pf3D7_11_v3	2038340	2037623	2038319	95	718	0	tp:A:S	0.132312		0.000497757	filt		cm:i:5	s1:i:67	dv:f:0.0594	rl:i:103948
scf7180000000111	2309099	79	686	-	Pf3D7_11_v3	2038340	2037332	2037975	95	700	0	tp:A:S	0.135714		0.000303149	filt		cm:i:5	s1:i:64	dv:f:0.0594	rl:i:187617
scf7180000000108	3288364	83	751	-	Pf3D7_11_v3	2038340	2037122	2037792	57	672	0	tp:A:S	0.0848214		0.000204357	filt		cm:i:3	s1:i:55	dv:f:0.0843	rl:i:262155
scf7180000000108	3288364	3287446	3288038	+	Pf3D7_11_v3	2038340	2037196	2037818	57	642	0	tp:A:S	0.088785		0.000195234	filt		cm:i:3	s1:i:42	dv:f:0.0900	rl:i:262155
scf7180000000139	20582	166	607	-	Pf3D7_11_v3	2038340	2037913	2038212	121	454	0	tp:A:S	0.26652		0.0220581	filt		cm:i:7	s1:i:86	dv:f:0.0393	rl:i:3042
scf7180000000145	66837	211	629	-	Pf3D7_11_v3	2038340	2037913	2038212	76	423	0	tp:A:S	0.179669		0.00632883	filt		cm:i:4	s1:i:50	dv:f:0.0638	rl:i:3915
scf7180000000124	639833	639467	639737	+	Pf3D7_11_v3	2038340	2037760	2038178	74	418	0	tp:A:S	0.177033		0.000653295	filt		cm:i:4	s1:i:45	dv:f:0.0638	rl:i:56381
scf7180000000139	20582	166	543	-	Pf3D7_11_v3	2038340	2037250	2037634	76	403	0	tp:A:S	0.188586		0.0195802	filt		cm:i:4	s1:i:65	dv:f:0.0518	rl:i:3042
scf7180000000108	3288364	384	770	+	Pf3D7_11_v3	2038340	120	508	57	391	0	tp:A:S	0.14578		0.000118904	filt		cm:i:3	s1:i:54	dv:f:0.0779	rl:i:262155
scf7180000000108	3288364	3287680	3288069	+	Pf3D7_11_v3	2038340	2038030	2038319	68	389	0	tp:A:S	0.174807		0.000118296	filt		cm:i:4	s1:i:45	dv:f:0.0672	rl:i:262155
scf7180000000111	2309099	411	686	-	Pf3D7_11_v3	2038340	2037956	2038178	85	315	0	tp:A:S	0.269841		0.000136417	filt		cm:i:6	s1:i:59	dv:f:0.0399	rl:i:187617
scf7180000000145	66837	244	408	-	Pf3D7_11_v3	2038340	2037250	2037351	57	166	0	tp:A:S	0.343373		0.00248365	filt		cm:i:3	s1:i:44	dv:f:0.0436	rl:i:3915
scf7180000000108	3288364	3287680	3287778	-	Pf3D7_11_v3	2038340	268	383	57	120	0	tp:A:S	0.475		3.64923e-05	filt		cm:i:3	s1:i:50	dv:f:0.0562	rl:i:262155
scf7180000000124	639833	639676	639737	+	Pf3D7_11_v3	2038340	2037524	2037634	55	110	0	tp:A:S	0.5		0.00017192	filt		cm:i:3	s1:i:44	dv:f:0.0265	rl:i:56381
scf7180000000108	3288364	3287682	3287778	-	Pf3D7_11_v3	2038340	432	518	48	96	0	tp:A:S	0.5		2.91938e-05	filt		cm:i:3	s1:i:45	dv:f:0.0503	rl:i:262155
scf7180000000124	639833	639662	639737	+	Pf3D7_11_v3	2038340	2038145	2038212	52	75	0	tp:A:S	0.693333		0.000117218	filt		cm:i:3	s1:i:50	dv:f:0.0358	rl:i:56381
scf7180000000139	20582	19736	20567	-	Pf3D7_12_v3	2271494	2258349	2259196	107	891	0	tp:A:S	0.12009		0.0432903	filt		cm:i:7	s1:i:85	dv:f:0.1121	rl:i:3042
scf7180000000111	2309099	79	949	+	Pf3D7_12_v3	2271494	21	763	89	870	0	tp:A:S	0.102299		0.00037677	filt		cm:i:5	s1:i:63	dv:f:0.0812	rl:i:187617
scf7180000000145	66837	244	442	+	Pf3D7_12_v3	2271494	104	342	57	238	0	tp:A:S	0.239496		0.0035609	filt		cm:i:3	s1:i:48	dv:f:0.0562	rl:i:3915
scf7180000000145	66837	244	408	+	Pf3D7_12_v3	2271494	21	185	57	187	0	tp:A:S	0.304813		0.00279785	filt		cm:i:3	s1:i:47	dv:f:0.0436	rl:i:3915
scf7180000000108	3288364	5	852	-	Pf3D7_13_v3	2925236	2923452	2924402	86	961	0	tp:A:S	0.0894901		0.000292243	filt		cm:i:5	s1:i:61	dv:f:0.0831	rl:i:262155
scf7180000000108	3288364	5	852	-	Pf3D7_13_v3	2925236	2923147	2924096	76	949	0	tp:A:S	0.0800843		0.000288593	filt		cm:i:4	s1:i:55	dv:f:0.0938	rl:i:262155
scf7180000000108	3288364	5	799	-	Pf3D7_13_v3	2925236	2923002	2923785	86	861	0	tp:A:S	0.0998839		0.000261832	filt		cm:i:5	s1:i:57	dv:f:0.0750	rl:i:262155
scf7180000000108	3288364	5	799	-	Pf3D7_13_v3	2925236	2922448	2923166	95	815	0	tp:A:S	0.116564		0.000247844	filt		cm:i:5	s1:i:70	dv:f:0.0750	rl:i:262155
scf7180000000123	943564	2	713	+	Pf3D7_13_v3	2925236	57	792	95	735	0	tp:A:S	0.129252		0.000778961	filt		cm:i:5	s1:i:87	dv:f:0.0884	rl:i:75618
scf7180000000119	1343365	3	510	+	Pf3D7_13_v3	2925236	403	843	57	512	0	tp:A:S	0.111328		0.000381132	filt		cm:i:3	s1:i:41	dv:f:0.0743	rl:i:111138
scf7180000000123	943564	10	1241	+	Pf3D7_14_v3	3291936	23	1351	155	1386	9	tp:A:P	0.111833		0.0014689	filt		cm:i:12	s1:i:112	s2:i:106	dv:f:0.0601	rl:i:75618
scf7180000000119	1343365	368	1424	+	Pf3D7_14_v3	3291936	118	1111	100	1056	14	tp:A:P	0.094697		0.000786086	filt		cm:i:7	s1:i:85	s2:i:73	dv:f:0.0686	rl:i:111138
scf7180000000123	943564	68	897	+	Pf3D7_14_v3	3291936	221	1107	154	975	0	tp:A:S	0.157949		0.00103332	filt		cm:i:10	s1:i:106	dv:f:0.0562	rl:i:75618
scf7180000000117	1442471	1441411	1442275	-	Pf3D7_14_v3	3291936	494	1392	143	970	32	tp:A:P	0.147423		0.000672457	filt		cm:i:8	s1:i:104	s2:i:81	dv:f:0.0518	rl:i:103948
scf7180000000108	3288364	5	852	+	Pf3D7_14_v3	3291936	118	875	124	917	0	tp:A:S	0.135224		0.000278862	filt		cm:i:7	s1:i:79	dv:f:0.0667	rl:i:262155
scf7180000000119	1343365	41	883	+	Pf3D7_14_v3	3291936	418	1236	76	895	12	tp:A:P	0.0849162		0.000666237	filt		cm:i:4	s1:i:51	s2:i:41	dv:f:0.0812	rl:i:111138
scf7180000000119	1343365	657	1410	+	Pf3D7_14_v3	3291936	525	1255	115	779	0	tp:A:S	0.147625		0.000579887	filt		cm:i:10	s1:i:98	dv:f:0.0429	rl:i:111138
scf7180000000119	1343365	189	899	+	Pf3D7_14_v3	3291936	271	913	95	754	0	tp:A:S	0.125995		0.000561277	filt		cm:i:5	s1:i:65	dv:f:0.0652	rl:i:111138
scf7180000000108	3288364	3287431	3288052	-	Pf3D7_14_v3	3291936	525	1236	95	748	13	tp:A:P	0.127005		0.000227469	filt		cm:i:5	s1:i:62	s2:i:52	dv:f:0.0704	rl:i:262155
scf7180000000139	20582	136	729	+	Pf3D7_14_v3	3291936	646	1230	128	647	19	tp:A:P	0.197836		0.0314352	filt		cm:i:7	s1:i:101	s2:i:86	dv:f:0.0538	rl:i:3042
scf7180000000139	20582	166	553	+	Pf3D7_14_v3	3291936	525	913	105	430	0	tp:A:S	0.244186		0.020892	filt		cm:i:6	s1:i:86	dv:f:0.0399	rl:i:3042
scf7180000000108	3288364	3287646	3288052	-	Pf3D7_14_v3	3291936	894	1293	52	412	0	tp:A:S	0.126214		0.00012529	filt		cm:i:3	s1:i:47	dv:f:0.0873	rl:i:262155
scf7180000000145	66837	211	442	+	Pf3D7_14_v3	3291936	525	721	94	291	0	tp:A:S	0.323024		0.00435388	filt		cm:i:7	s1:i:62	dv:f:0.0186	rl:i:3915
scf7180000000145	66837	211	408	-	Pf3D7_14_v3	3291936	3291579	3291811	67	255	0	tp:A:S	0.262745		0.00381525	filt		cm:i:4	s1:i:50	dv:f:0.0358	rl:i:3915
scf7180000000145	66837	175	323	+	Pf3D7_14_v3	3291936	646	875	67	252	0	tp:A:S	0.265873		0.00377037	filt		cm:i:4	s1:i:43	dv:f:0.0290	rl:i:3915
scf7180000000124	639833	639544	639695	-	Pf3D7_14_v3	3291936	894	1039	52	157	0	tp:A:S	0.33121		0.000245377	filt		cm:i:3	s1:i:47	dv:f:0.0562	rl:i:56381
scf7180000000145	66837	304	442	+	Pf3D7_14_v3	3291936	618	701	57	148	0	tp:A:S	0.385135		0.00221434	filt		cm:i:3	s1:i:42	dv:f:0.0436	rl:i:3915
scf7180000000124	639833	639662	639737	-	Pf3D7_14_v3	3291936	682	735	52	75	0	tp:A:S	0.693333		0.000117218	filt		cm:i:3	s1:i:47	dv:f:0.0358	rl:i:56381
scf7180000000109	1798	113	1798	-	Pf3D7_13_v3	2925236	1232164	1233878	1154	1717	60	tp:A:P	0.672103		0.95495	filt		cm:i:95	s1:i:1145	s2:i:0	dv:f:0.0027	rl:i:97

## Sheet: MA47
query.name	contig.number.figures	query.length	query.start	query.end	strand	target.name	target.length	target.start	target.end	matching.bases	alignment.length	mapping.quality	type.alignment	identity	%contig	Note	Missing bps (both telos)	N.minimizers	chaining.score1
scf718000000mito|quiver		5967	11	5954	+	Pf_M76611	5967	11	5954	5921	5943	60	tp:A:P	0.996298	0.995978	chrom	23	cm:i:585	s1:i:5921	s2:i:0	dv:f:0	rl:i:0
scf7180000000113		589616	18	589599	+	Pf3D7_01_v3	640851	1084	591049	561269	590631	60	tp:A:P	0.950287	1.00172	chrom	1083	cm:i:54862	s1:i:560930	s2:i:19105	dv:f:0.0003	rl:i:50253
scf7180000000115		61556	23	61548	-	Pf3D7_01_v3	640851	578847	640422	58404	61583	60	tp:A:P	0.948379	1.00044	var1telo2	429	cm:i:5636	s1:i:58399	s2:i:13037	dv:f:0.0003	rl:i:6427
scf7180000000132		861404	19	861275	-	Pf3D7_02_v3	947102	179	865480	821990	865438	60	tp:A:P	0.949797	1.00468	chrom	178	cm:i:80525	s1:i:821283	s2:i:9260	dv:f:0.0002	rl:i:69978
scf7180000000112		97514	3	97486	+	Pf3D7_02_v3	947102	848863	946472	94489	97612	60	tp:A:P	0.968006	1.001	var2telo2	630	cm:i:9284	s1:i:94466	s2:i:20217	dv:f:0.0003	rl:i:5418
scf7180000000114		682062	4	682054	-	Pf3D7_03_v3	1067971	3607	686665	649537	683163	60	tp:A:P	0.950779	1.00161	chrom	3606	cm:i:63628	s1:i:649301	s2:i:9755	dv:f:0.0002	rl:i:57714
scf7180000000117		4230	16	4219	+	Pf3D7_03_v3	1067971	40134	44433	2784	4331	60	tp:A:P	0.642808	1.02388	var3telo1		cm:i:237	s1:i:2742	s2:i:529	dv:f:0.0055	rl:i:127
scf7180000000116		392258	20	392247	-	Pf3D7_03_v3	1067971	670087	1062717	375490	392727	60	tp:A:P	0.956109	1.0012	chrom-overlaps in unsuspicious regino	5254	cm:i:36740	s1:i:375374	s2:i:20081	dv:f:0.0002	rl:i:31269
scf7180000000110	10 (EDF 1C)	1188056	71	1187444	+	Pf3D7_04_v3	1200490	247	1200352	1136126	1201756	60	tp:A:P	0.945388	1.01153	chrom	384	cm:i:111352	s1:i:1133588	s2:i:12979	dv:f:0.0003	rl:i:91562
scf7180000000111	11 (EDF 1C)	37282	18	37261	-	Pf3D7_04_v3	1200490	944047	982445	25843	38996	60	tp:A:P	0.662709	1.04597	var4int2		cm:i:2480	s1:i:25429	s2:i:16570	dv:f:0.0180	rl:i:1026
scf7180000000109		1343868	1405	1343742	-	Pf3D7_05_v3	1343557	443	1343332	1281098	1344279	60	tp:A:P	0.953	1.00031	chrom	667	cm:i:125310	s1:i:1280530	s2:i:22962	dv:f:0.0002	rl:i:111973
scf7180000000108		1304000	67	1303982	+	Pf3D7_06_v3	1418242	595	1304986	1245180	1305624	60	tp:A:P	0.953705	1.00125	chrom	594	cm:i:122310	s1:i:1244663	s2:i:26639	dv:f:0.0002	rl:i:106869
scf7180000000130		100865	55	100850	-	Pf3D7_06_v3	1418242	1315782	1416711	97764	100946	60	tp:A:P	0.968478	1.0008	var6telo2	1531	cm:i:9547	s1:i:97739	s2:i:18487	dv:f:0.0003	rl:i:6042
scf7180000000141		537211	191	537117	+	Pf3D7_07_v3	1445207	765	538651	514518	537998	60	tp:A:P	0.956357	1.00146	chrom	764	cm:i:50584	s1:i:514282	s2:i:24919	dv:f:0.0002	rl:i:38470
scf7180000000105		39019	2147	39018	+	Pf3D7_07_v3	1445207	512188	549072	26495	37366	60	tp:A:P	0.709067	0.957636	var7int1		cm:i:2538	s1:i:26301	s2:i:14520	dv:f:0.0177	rl:i:1018
scf7180000000142		930834	9	930829	+	Pf3D7_07_v3	1445207	536623	1444709	871617	931901	60	tp:A:P	0.935311	1.00115	var7int1	498	cm:i:85465	s1:i:867805	s2:i:11308	dv:f:0.0016	rl:i:65927
scf7180000000133		70261	57	70232	+	Pf3D7_08_v3	1472805	864	71093	68342	70233	60	tp:A:P	0.973075	0.999601	var8telo1	863	cm:i:6746	s1:i:68333	s2:i:13409	dv:f:0.0002	rl:i:3318
scf7180000000134		1412711	13	1412664	+	Pf3D7_08_v3	1472805	57508	1472051	1347778	1414690	60	tp:A:P	0.952702	1.0014	chrom	754	cm:i:131829	s1:i:1347394	s2:i:14721	dv:f:0.0002	rl:i:118398
scf7180000000107		1453786	25	1451830	+	Pf3D7_09_v3	1541735	7597	1461339	1379280	1453888	60	tp:A:P	0.948684	1.00007	chrom	87992	cm:i:135036	s1:i:1378878	s2:i:13308	dv:f:0.0002	rl:i:132963
scf7180000000140		1586349	24	1586246	-	Pf3D7_10_v3	1687656	829	1581505	1504823	1588734	60	tp:A:P	0.947184	1.0015	chrom	828	cm:i:147017	s1:i:1503121	s2:i:8764	dv:f:0.0004	rl:i:135973
scf7180000000139		26167	16	26167	-	Pf3D7_10_v3	1687656	1569862	1595428	24047	26243	60	tp:A:P	0.916321	1.0029	var10telo2		cm:i:2288	s1:i:23921	s2:i:19308	dv:f:0.0026	rl:i:1454
scf7180000000137		22228	7	22184	-	Pf3D7_10_v3	1687656	1574974	1597014	18326	22450	46	tp:A:P	0.816303	1.00999	var10telo2		cm:i:1687	s1:i:18211	s2:i:15892	dv:f:0.0034	rl:i:1271
scf7180000000138		12298	22	12282	-	Pf3D7_10_v3	1687656	1585451	1597764	11299	12321	35	tp:A:P	0.917052	1.00187	var10telo2		cm:i:1076	s1:i:11287	s2:i:10143	dv:f:0.0009	rl:i:669
scf7180000000136		111916	17	111904	-	Pf3D7_10_v3	1687656	1588011	1686775	95277	111997	60	tp:A:P	0.85071	1.00072	chrom-overlaps var10telo2	881	cm:i:9303	s1:i:93242	s2:i:16562	dv:f:0.0070	rl:i:7183
scf7180000000118		87084	15	87043	+	Pf3D7_11_v3	2038340	8125	95244	83891	87156	60	tp:A:P	0.962538	1.00083	chrom	8124	cm:i:8255	s1:i:83859	s2:i:23138	dv:f:0.0007	rl:i:4856
scf7180000000104		1937205	17	1936980	+	Pf3D7_11_v3	2038340	98761	2038074	1848636	1939657	60	tp:A:P	0.953074	1.00127	chrom	266	cm:i:180990	s1:i:1848077	s2:i:14215	dv:f:0.0002	rl:i:161996
scf7180000000126		1734503	16	1734499	-	Pf3D7_12_v3	2271494	3857	1721820	1625778	1737417	60	tp:A:P	0.935744	1.00168	chrom	3856	cm:i:159175	s1:i:1622187	s2:i:25801	dv:f:0.0012	rl:i:141726
scf7180000000125		566387	1150	564288	-	Pf3D7_12_v3	2271494	1707540	2271467	537229	563983	60	tp:A:P	0.952562	0.995756	chrom	27	cm:i:52541	s1:i:537059	s2:i:13383	dv:f:0.0002	rl:i:46789
scf7180000000127		24669	5194	24509	+	Pf3D7_12_v3	2271494	1707540	1726397	15290	19388	60	tp:A:P	0.788632	0.785926	var12int2		cm:i:1459	s1:i:15175	s2:i:5410	dv:f:0.0112	rl:i:725
scf7180000000129		5778	1139	5765	+	Pf3D7_12_v3	2271494	1707540	1712216	3921	4679	60	tp:A:P	0.838	0.809796	var12int2		cm:i:370	s1:i:3911	s2:i:534	dv:f:0.0032	rl:i:152
scf7180000000143		37182	244	25123	-	Pf3D7_12_v3	2271494	1707540	1732799	16059	25848	60	tp:A:P	0.621286	0.695175	var12int2		cm:i:1524	s1:i:15793	s2:i:9571	dv:f:0.0224	rl:i:1596
scf7180000000128		9663	16	8166	+	Pf3D7_12_v3	2271494	1714898	1723113	6755	8255	60	tp:A:P	0.818292	0.85429	var12int2		cm:i:580	s1:i:6727	s2:i:2494	dv:f:0.0025	rl:i:274
scf7180000000103		2910781	13	2910373	+	Pf3D7_13_v3	2925236	1313	2919809	2761334	2926716	60	tp:A:P	0.943492	1.00547	chrom	6739	cm:i:270715	s1:i:2757239	s2:i:29507	dv:f:0.0006	rl:i:226690
scf7180000000102		3287186	672	3287151	-	Pf3D7_14_v3	3291936	1349	3291811	3144294	3290800	60	tp:A:P	0.95548	1.0011	chrom	1473	cm:i:308406	s1:i:3143474	s2:i:6930	dv:f:0.0002	rl:i:261151
scf7180000000API|quiver		34235	8	34222	+	Pf3D7_API_v3	34250	8	34237	34099	34229	60	tp:A:P	0.996202	0.999825	chrom	7	cm:i:3428	s1:i:34099	s2:i:10218	dv:f:0.0002	rl:i:0
scf7180000000109		1343868	969	1675	+	Pf3D7_02_v3	947102	39	658	117	707	0	tp:A:S	0.165488	0.000526093	filt		cm:i:7	s1:i:98	dv:f:0.0704	rl:i:111973
scf7180000000107		1453786	1452305	1453479	-	Pf3D7_02_v3	947102	59	1092	247	1366	8	tp:A:P	0.18082	0.000939616	filt		cm:i:13	s1:i:148	s2:i:141	dv:f:0.0508	rl:i:132963
scf7180000000107		1453786	1451880	1452475	-	Pf3D7_02_v3	947102	59	710	128	695	0	tp:A:S	0.184173	0.000478062	filt		cm:i:7	s1:i:99	dv:f:0.0456	rl:i:132963
scf7180000000107		1453786	1452399	1453489	-	Pf3D7_02_v3	947102	111	1106	185	1146	0	tp:A:S	0.161431	0.000788287	filt		cm:i:10	s1:i:141	dv:f:0.0594	rl:i:132963
scf7180000000107		1453786	1451863	1452682	-	Pf3D7_02_v3	947102	111	859	133	871	0	tp:A:S	0.152698	0.000599125	filt		cm:i:7	s1:i:98	dv:f:0.0667	rl:i:132963
scf7180000000109		1343868	432	1485	+	Pf3D7_02_v3	947102	111	1147	140	1104	6	tp:A:P	0.126812	0.000821509	filt		cm:i:9	s1:i:113	s2:i:107	dv:f:0.0704	rl:i:111973
scf7180000000109		1343868	953	1745	+	Pf3D7_02_v3	947102	111	1092	149	988	0	tp:A:S	0.15081	0.000735191	filt		cm:i:8	s1:i:107	dv:f:0.0719	rl:i:111973
scf7180000000125		566387	499	1504	+	Pf3D7_02_v3	947102	111	1208	107	1097	0	tp:A:S	0.0975387	0.00193684	filt		cm:i:7	s1:i:87	dv:f:0.0922	rl:i:46789
scf7180000000102		3287186	20	938	+	Pf3D7_02_v3	947102	166	1092	67	930	0	tp:A:S	0.072043	0.000282917	filt		cm:i:4	s1:i:63	dv:f:0.0880	rl:i:261151
scf7180000000103		2910781	2910382	2910609	-	Pf3D7_02_v3	947102	166	328	57	227	0	tp:A:S	0.251101	7.79859e-05	filt		cm:i:3	s1:i:45	dv:f:0.0503	rl:i:226690
scf7180000000125		566387	499	1486	+	Pf3D7_02_v3	947102	235	1232	89	1008	0	tp:A:S	0.0882937	0.0017797	filt		cm:i:5	s1:i:80	dv:f:0.1060	rl:i:46789
scf7180000000125		566387	288	1193	+	Pf3D7_02_v3	947102	691	1737	169	1118	3	tp:A:P	0.151163	0.00197392	filt		cm:i:11	s1:i:112	s2:i:108	dv:f:0.0669	rl:i:46789
scf7180000000110		1188056	1187217	1187964	-	Pf3D7_03_v3	1067971	735	1491	57	762	10	tp:A:P	0.0748031	0.000641384	filt		cm:i:3	s1:i:51	s2:i:0	dv:f:0.1213	rl:i:91562
scf7180000000102		3287186	20	930	+	Pf3D7_03_v3	1067971	1019	1875	57	917	0	tp:A:S	0.0621592	0.000278962	filt		cm:i:3	s1:i:43	dv:f:0.0996	rl:i:261151
scf7180000000102		3287186	20	701	+	Pf3D7_03_v3	1067971	2146	2838	48	692	0	tp:A:S	0.0693642	0.000210514	filt		cm:i:3	s1:i:45	dv:f:0.0926	rl:i:261151
scf7180000000102		3287186	78	977	-	Pf3D7_03_v3	1067971	1064996	1065923	57	927	0	tp:A:S	0.0614887	0.000282004	filt		cm:i:3	s1:i:50	dv:f:0.0973	rl:i:261151
scf7180000000109		1343868	432	1673	-	Pf3D7_03_v3	1067971	1065369	1066623	101	1284	0	tp:A:S	0.0786604	0.000955451	filt		cm:i:6	s1:i:84	dv:f:0.1006	rl:i:111973
scf7180000000109		1343868	187	1745	-	Pf3D7_03_v3	1067971	1066364	1067857	133	1644	0	tp:A:S	0.0809002	0.00122333	filt		cm:i:7	s1:i:85	dv:f:0.1002	rl:i:111973
scf7180000000109		1343868	517	1745	-	Pf3D7_03_v3	1067971	1066604	1067913	114	1334	0	tp:A:S	0.0854573	0.000992657	filt		cm:i:6	s1:i:87	dv:f:0.1017	rl:i:111973
scf7180000000102		3287186	146	691	-	Pf3D7_04_v3	1200490	1199853	1200365	51	545	0	tp:A:S	0.093578	0.000165795	filt		cm:i:3	s1:i:44	dv:f:0.0661	rl:i:261151
scf7180000000103		2910781	2910382	2910609	+	Pf3D7_05_v3	1343557	1343094	1343276	57	227	0	tp:A:P	0.251101	7.79859e-05	filt		cm:i:3	s1:i:48	s2:i:47	dv:f:0.0503	rl:i:226690
scf7180000000127		24669	24490	24578	-	Pf3D7_06_v3	1418242	30500	30611	63	111	19	tp:A:P	0.567568	0.00449957	filt		cm:i:4	s1:i:57	s2:i:0	dv:f:0.0290	rl:i:725
scf7180000000138		12298	22	12282	+	Pf3D7_06_v3	1418242	41935	54406	9708	12520	0	tp:A:S	0.775399	1.01805	filt		cm:i:897	s1:i:9635	dv:f:0.0104	rl:i:669
scf7180000000138		12298	22	12282	-	Pf3D7_06_v3	1418242	1312201	1324596	9351	12454	0	tp:A:S	0.750843	1.01268	filt		cm:i:857	s1:i:9295	dv:f:0.0128	rl:i:669
scf7180000000102		3287186	20	977	-	Pf3D7_06_v3	1418242	1416607	1417540	95	993	0	tp:A:P	0.0956697	0.000302082	filt		cm:i:5	s1:i:74	s2:i:71	dv:f:0.0792	rl:i:261151
scf7180000000109		1343868	158	1675	+	Pf3D7_07_v3	1445207	274	1646	114	1546	0	tp:A:S	0.0737387	0.00115041	filt		cm:i:6	s1:i:75	dv:f:0.1065	rl:i:111973
scf7180000000102		3287186	469	774	+	Pf3D7_07_v3	1445207	561	804	57	306	0	tp:A:S	0.186275	9.30887e-05	filt		cm:i:3	s1:i:45	dv:f:0.0436	rl:i:261151
scf7180000000105		39019	193	3017	+	Pf3D7_07_v3	1445207	540776	543995	511	3322	60	tp:A:P	0.153823	0.085138	filt		cm:i:39	s1:i:406	s2:i:108	dv:f:0.0933	rl:i:1018
scf7180000000125		566387	499	1362	+	Pf3D7_08_v3	1472805	63	791	104	863	0	tp:A:S	0.12051	0.00152369	filt		cm:i:6	s1:i:77	dv:f:0.0913	rl:i:46789
scf7180000000109		1343868	87	206	-	Pf3D7_09_v3	1541735	1541478	1541632	57	154	0	tp:A:S	0.37013	0.000114595	filt		cm:i:3	s1:i:50	dv:f:0.0436	rl:i:111973
scf7180000000102		3287186	159	1017	-	Pf3D7_10_v3	1687656	1686822	1687642	67	858	0	tp:A:S	0.0780886	0.000261014	filt		cm:i:5	s1:i:58	dv:f:0.0594	rl:i:261151
scf7180000000109		1343868	969	1648	-	Pf3D7_10_v3	1687656	1686852	1687533	106	716	0	tp:A:S	0.148045	0.00053279	filt		cm:i:7	s1:i:89	dv:f:0.0628	rl:i:111973
scf7180000000102		3287186	469	701	-	Pf3D7_10_v3	1687656	1687401	1687642	48	241	0	tp:A:S	0.19917	7.3315e-05	filt		cm:i:3	s1:i:45	dv:f:0.0265	rl:i:261151
scf7180000000102		3287186	469	701	+	Pf3D7_11_v3	2038340	268	518	48	250	0	tp:A:S	0.192	7.60529e-05	filt		cm:i:3	s1:i:44	dv:f:0.0358	rl:i:261151
scf7180000000125		566387	499	1473	+	Pf3D7_11_v3	2038340	325	1477	163	1200	0	tp:A:S	0.135833	0.00211869	filt		cm:i:10	s1:i:108	dv:f:0.0716	rl:i:46789
scf7180000000138		12298	22	12282	+	Pf3D7_11_v3	2038340	80144	92574	10201	12469	0	tp:A:S	0.818109	1.0139	filt		cm:i:955	s1:i:10143	dv:f:0.0072	rl:i:669
scf7180000000137		22228	7	22184	+	Pf3D7_11_v3	2038340	80896	106330	16482	25495	0	tp:A:S	0.64648	1.14698	filt		cm:i:1496	s1:i:15892	dv:f:0.0097	rl:i:1271
scf7180000000139		26167	16	24034	+	Pf3D7_11_v3	2038340	82481	109291	19909	27117	0	tp:A:S	0.734189	1.03631	filt		cm:i:1879	s1:i:19308	dv:f:0.0090	rl:i:1454
scf7180000000102		3287186	20	1017	-	Pf3D7_11_v3	2038340	2037250	2038164	95	1029	0	tp:A:S	0.0923226	0.000313034	filt		cm:i:5	s1:i:65	dv:f:0.0812	rl:i:261151
scf7180000000107		1453786	1451863	1452815	+	Pf3D7_11_v3	2038340	2037250	2038319	165	1149	16	tp:A:P	0.143603	0.00079035	filt		cm:i:9	s1:i:110	s2:i:99	dv:f:0.0597	rl:i:132963
scf7180000000125		566387	373	835	-	Pf3D7_11_v3	2038340	2037956	2038319	139	531	0	tp:A:S	0.26177	0.000937522	filt		cm:i:9	s1:i:91	dv:f:0.0482	rl:i:46789
scf7180000000128		9663	8165	9661	+	Pf3D7_12_v3	2271494	1707540	1709046	1227	1510	60	tp:A:P	0.812583	0.156266	filt		cm:i:111	s1:i:1226	s2:i:82	dv:f:0.0023	rl:i:274
scf7180000000143		37182	11790	37165	-	Pf3D7_12_v3	2271494	1711059	1736860	12974	26554	60	tp:A:P	0.488589	0.714163	filt		cm:i:1181	s1:i:12632	s2:i:4596	dv:f:0.0357	rl:i:1596
scf7180000000127		24669	11	9607	+	Pf3D7_12_v3	2271494	1717905	1727044	4984	9680	60	tp:A:P	0.514876	0.392395	filt		cm:i:436	s1:i:4862	s2:i:638	dv:f:0.0352	rl:i:725
scf7180000000125		566387	565819	566032	-	Pf3D7_12_v3	2271494	1721369	1721568	199	213	53	tp:A:P	0.934272	0.000376068	filt		cm:i:11	s1:i:190	s2:i:137	dv:f:0.0088	rl:i:46789
scf7180000000129		5778	8	1140	+	Pf3D7_12_v3	2271494	1721977	1723113	1017	1140	60	tp:A:P	0.892105	0.1973	filt		cm:i:86	s1:i:1015	s2:i:0	dv:f:0.0018	rl:i:152
scf7180000000103		2910781	2910382	2910609	-	Pf3D7_13_v3	2925236	45	216	57	233	0	tp:A:S	0.244635	8.00472e-05	filt		cm:i:3	s1:i:43	dv:f:0.0503	rl:i:226690
scf7180000000125		566387	168	1618	+	Pf3D7_13_v3	2925236	98	1677	165	1677	0	tp:A:S	0.09839	0.00296087	filt		cm:i:10	s1:i:103	dv:f:0.0867	rl:i:46789
scf7180000000123		666	2	655	-	Pf3D7_13_v3	2925236	174566	175228	506	663	60	tp:A:P	0.763198	0.995495	filt		cm:i:44	s1:i:504	s2:i:0	dv:f:0.0012	rl:i:0
scf7180000000107		1453786	1451863	1453479	+	Pf3D7_13_v3	2925236	2922502	2924422	209	2014	0	tp:A:S	0.103774	0.00138535	filt		cm:i:11	s1:i:118	dv:f:0.0692	rl:i:132963
scf7180000000109		1343868	187	1702	-	Pf3D7_13_v3	2925236	2922520	2924267	152	1747	0	tp:A:S	0.0870063	0.00129998	filt		cm:i:8	s1:i:106	dv:f:0.0929	rl:i:111973
scf7180000000102		3287186	20	1017	-	Pf3D7_13_v3	2925236	2922647	2923660	57	1015	0	tp:A:S	0.0561576	0.000308775	filt		cm:i:3	s1:i:52	dv:f:0.1056	rl:i:261151
scf7180000000109		1343868	432	1745	-	Pf3D7_13_v3	2925236	2922724	2924205	153	1567	0	tp:A:S	0.0976388	0.00116604	filt		cm:i:9	s1:i:88	dv:f:0.0853	rl:i:111973
scf7180000000102		3287186	20	1017	-	Pf3D7_13_v3	2925236	2923147	2924191	57	1044	0	tp:A:S	0.0545977	0.000317597	filt		cm:i:3	s1:i:47	dv:f:0.1056	rl:i:261151
scf7180000000109		1343868	187	1618	-	Pf3D7_13_v3	2925236	2923147	2924636	143	1551	0	tp:A:S	0.0921986	0.00115413	filt		cm:i:8	s1:i:105	dv:f:0.0847	rl:i:111973
scf7180000000109		1343868	783	1745	-	Pf3D7_13_v3	2925236	2923269	2924392	149	1174	0	tp:A:S	0.126917	0.000873598	filt		cm:i:8	s1:i:95	dv:f:0.0824	rl:i:111973
scf7180000000109		1343868	187	1745	-	Pf3D7_13_v3	2925236	2923628	2925152	146	1637	0	tp:A:S	0.0891875	0.00121813	filt		cm:i:8	s1:i:104	dv:f:0.0938	rl:i:111973
scf7180000000102		3287186	20	1017	-	Pf3D7_13_v3	2925236	2923711	2924636	76	997	0	tp:A:S	0.0762287	0.000303299	filt		cm:i:4	s1:i:60	dv:f:0.0919	rl:i:261151
scf7180000000107		1453786	1451950	1453448	+	Pf3D7_13_v3	2925236	2923711	2925200	147	1545	0	tp:A:S	0.0951456	0.00106274	filt		cm:i:8	s1:i:123	dv:f:0.0800	rl:i:132963
scf7180000000109		1343868	432	1745	-	Pf3D7_13_v3	2925236	2923776	2925200	133	1487	0	tp:A:S	0.0894418	0.00110651	filt		cm:i:7	s1:i:87	dv:f:0.0973	rl:i:111973
scf7180000000102		3287186	20	1017	-	Pf3D7_13_v3	2925236	2923965	2925152	114	1204	0	tp:A:S	0.0946844	0.000366271	filt		cm:i:6	s1:i:71	dv:f:0.0724	rl:i:261151
scf7180000000109		1343868	953	1745	-	Pf3D7_13_v3	2925236	2924186	2925166	124	988	0	tp:A:S	0.125506	0.000735191	filt		cm:i:8	s1:i:85	dv:f:0.0719	rl:i:111973
scf7180000000102		3287186	159	1017	-	Pf3D7_13_v3	2925236	2924383	2925215	57	865	0	tp:A:S	0.065896	0.000263143	filt		cm:i:3	s1:i:48	dv:f:0.0873	rl:i:261151
scf7180000000125		566387	151	835	+	Pf3D7_14_v3	3291936	73	875	112	818	0	tp:A:S	0.136919	0.00144424	filt		cm:i:6	s1:i:80	dv:f:0.0796	rl:i:46789
scf7180000000107		1453786	1451863	1452475	-	Pf3D7_14_v3	3291936	118	711	95	632	0	tp:A:S	0.150316	0.000434727	filt		cm:i:5	s1:i:81	dv:f:0.0652	rl:i:132963
scf7180000000109		1343868	854	1675	+	Pf3D7_14_v3	3291936	271	933	133	830	0	tp:A:S	0.160241	0.00061762	filt		cm:i:7	s1:i:98	dv:f:0.0812	rl:i:111973
scf7180000000109		1343868	93	979	+	Pf3D7_14_v3	3291936	271	1107	96	903	31	tp:A:P	0.106312	0.000671941	filt		cm:i:6	s1:i:77	s2:i:54	dv:f:0.0761	rl:i:111973
scf7180000000109		1343868	632	1675	+	Pf3D7_14_v3	3291936	271	1293	112	1118	0	tp:A:S	0.100179	0.000831927	filt		cm:i:7	s1:i:76	dv:f:0.0900	rl:i:111973
scf7180000000109		1343868	783	1485	+	Pf3D7_14_v3	3291936	608	1293	124	787	0	tp:A:S	0.15756	0.000585623	filt		cm:i:7	s1:i:85	dv:f:0.0704	rl:i:111973
scf7180000000107		1453786	1453429	1453660	-	Pf3D7_14_v3	3291936	646	913	57	267	8	tp:A:P	0.213483	0.000183658	filt		cm:i:3	s1:i:49	s2:i:0	dv:f:0.0358	rl:i:132963
scf7180000000109		1343868	87	651	+	Pf3D7_14_v3	3291936	646	1236	63	597	0	tp:A:S	0.105528	0.00044424	filt		cm:i:4	s1:i:54	dv:f:0.0672	rl:i:111973
scf7180000000103		2910781	2910382	2910609	-	Pf3D7_14_v3	3291936	716	913	57	234	0	tp:A:S	0.24359	8.03908e-05	filt		cm:i:3	s1:i:47	dv:f:0.0503	rl:i:226690

## Sheet: MA53
query.name	query.length	query.start	query.end	strand	target.name	target.length	target.start	target.end	matching.bases	alignment.length	mapping.quality	type.alignment	identity	%contig	Note	Missing bps (both telos)	N.minimizers	chaining.score1
scf718000000mito|quiver	5967	11	5954	+	Pf_M76611	5967	11	5954	5921	5943	60	tp:A:P	0.996298	0.995978	chrom		cm:i:585	s1:i:5921	s2:i:0	dv:f:0	rl:i:0
scf7180000000215	85049	1	85034	+	Pf3D7_01_v3	640851	1097	86221	81339	85156	60	tp:A:P	0.955176	1.00126	var1telo1	1096	cm:i:7928	s1:i:81310	s2:i:19038	dv:f:0.0007	rl:i:5554
scf7180000000216	567325	48	567316	+	Pf3D7_01_v3	640851	72360	640619	538647	568928	60	tp:A:P	0.946775	1.00283	chrom	232	cm:i:52555	s1:i:538108	s2:i:16716	dv:f:0.0004	rl:i:50099
scf7180000000164	830206	11	830141	-	Pf3D7_02_v3	947102	1531	836489	791451	835109	60	tp:A:P	0.947722	1.00591	chrom	1530	cm:i:77410	s1:i:790451	s2:i:9189	dv:f:0.0002	rl:i:66989
scf7180000000169	126487	21	124954	+	Pf3D7_02_v3	947102	821471	946651	120260	125188	60	tp:A:P	0.960635	0.98973	var2telo2	451	cm:i:11763	s1:i:120207	s2:i:20165	dv:f:0.0002	rl:i:8762
scf7180000000163	1058672	613	1058656	-	Pf3D7_03_v3	1067971	3603	1064109	1009605	1060635	60	tp:A:P	0.951887	1.00185	chrom	7464	cm:i:98792	s1:i:1008914	s2:i:20129	dv:f:0.0003	rl:i:86755
scf7180000000171	233371	845	233333	+	Pf3D7_04_v3	1200490	268	233917	222822	233661	60	tp:A:P	0.953612	1.00124	chrom	267	cm:i:21802	s1:i:222595	s2:i:13060	dv:f:0.0003	rl:i:17552
scf7180000000173	20845	11	20840	+	Pf3D7_04_v3	1200490	215557	237258	12881	21726	60	tp:A:P	0.592884	1.04226	unclear-check		cm:i:1059	s1:i:12627	s2:i:96	dv:f:0.0069	rl:i:1513
scf7180000000172	14291	18	14288	+	Pf3D7_04_v3	1200490	223759	238289	10799	14556	60	tp:A:P	0.741893	1.01854	unclear-check		cm:i:994	s1:i:10718	s2:i:183	dv:f:0.0036	rl:i:1099
scf7180000000206	341778	6	341761	-	Pf3D7_04_v3	1200490	226433	568815	326039	342962	60	tp:A:P	0.950656	1.00346	var4int1		cm:i:31961	s1:i:325627	s2:i:5029	dv:f:0.0003	rl:i:26358
scf7180000000205	45913	8	45913	-	Pf3D7_04_v3	1200490	552128	598035	43342	46099	60	tp:A:P	0.940194	1.00405	var4int1		cm:i:4264	s1:i:43271	s2:i:7611	dv:f:0.0017	rl:i:1687
scf7180000000165	22222	155	22214	+	Pf3D7_04_v3	1200490	566786	588987	17352	22419	57	tp:A:P	0.773986	1.00887	var4int1		cm:i:1624	s1:i:17227	s2:i:14585	dv:f:0.0080	rl:i:844
scf7180000000204	539669	79	539645	-	Pf3D7_04_v3	1200490	578011	1119770	503869	542519	60	tp:A:P	0.928758	1.00528	chrom		cm:i:49174	s1:i:503095	s2:i:15368	dv:f:0.0014	rl:i:42162
scf7180000000167	27868	12	27859	-	Pf3D7_04_v3	1200490	1106360	1133566	25164	27980	60	tp:A:P	0.899357	1.00402	unclear		cm:i:2441	s1:i:25013	s2:i:227	dv:f:0.0023	rl:i:2226
scf7180000000203	63770	14	63757	-	Pf3D7_04_v3	1200490	1121111	1184176	61388	63845	60	tp:A:P	0.961516	1.00118	chrom	16314	cm:i:6049	s1:i:61249	s2:i:7116	dv:f:0.0011	rl:i:2376
scf7180000000174	184803	8	183762	-	Pf3D7_05_v3	1343557	285	183895	175056	184181	60	tp:A:P	0.950456	0.996634	chrom	284	cm:i:17045	s1:i:174865	s2:i:23003	dv:f:0.0004	rl:i:15695
scf7180000000161	1157480	2	1156211	+	Pf3D7_05_v3	1343557	185264	1343523	1101989	1159097	60	tp:A:P	0.950731	1.0014	chrom		cm:i:107758	s1:i:1101051	s2:i:6787	dv:f:0.0002	rl:i:95664
scf7180000000194	11066	49	10150	+	Pf3D7_05_v3	1343557	1333361	1343523	9109	10172	60	tp:A:P	0.895497	0.919212	var5telo2	10196	cm:i:859	s1:i:9091	s2:i:125	dv:f:0.0004	rl:i:871
scf7180000000176	53973	1486	53956	+	Pf3D7_06_v3	1418242	465	53039	51285	52575	60	tp:A:P	0.975464	0.974098	chrom	464	cm:i:5042	s1:i:51266	s2:i:18882	dv:f:0.0004	rl:i:2780
scf7180000000211	21114	7	21105	-	Pf3D7_06_v3	1418242	35306	56536	19490	21233	60	tp:A:P	0.917911	1.00564	var6telo1		cm:i:1853	s1:i:19462	s2:i:13804	dv:f:0.0009	rl:i:973
scf7180000000210	13738	23	13718	-	Pf3D7_06_v3	1418242	43974	57786	11951	13836	60	tp:A:P	0.863761	1.00713	var6telo1		cm:i:1108	s1:i:11910	s2:i:9874	dv:f:0.0026	rl:i:551
scf7180000000219	1242993	16	1242961	-	Pf3D7_06_v3	1418242	59639	1305184	1184412	1246038	60	tp:A:P	0.950542	1.00245	chrom		cm:i:116157	s1:i:1183502	s2:i:8333	dv:f:0.0002	rl:i:102780
scf7180000000168	8847	48	8832	+	Pf3D7_06_v3	1418242	543286	552312	6805	9031	60	tp:A:P	0.753516	1.0208	unclear-check overlap		cm:i:602	s1:i:6735	s2:i:115	dv:f:0.0028	rl:i:623
scf7180000000209	21270	3	21268	-	Pf3D7_06_v3	1418242	1298227	1319508	20688	21283	60	tp:A:P	0.972043	1.00061	var6telo2		cm:i:1971	s1:i:20685	s2:i:14248	dv:f:0.0002	rl:i:1586
scf7180000000207	79847	13	79832	-	Pf3D7_06_v3	1418242	1311752	1391704	77523	79967	60	tp:A:P	0.969437	1.0015	chrom	26538	cm:i:7640	s1:i:77493	s2:i:18442	dv:f:0.0003	rl:i:3529
scf7180000000208	7491	42	7440	-	Pf3D7_06_v3	1418242	1313836	1321263	6542	7444	34	tp:A:P	0.878829	0.993726	var6telo2		cm:i:611	s1:i:6534	s2:i:5853	dv:f:0.0019	rl:i:305
scf7180000000183	20237	7	20224	-	Pf3D7_06_v3	1418242	1396269	1416489	19699	20220	60	tp:A:P	0.974233	0.99916	chrom		cm:i:1902	s1:i:19698	s2:i:5838	dv:f:0.0000	rl:i:1583
scf7180000000162	629457	19	629451	-	Pf3D7_07_v3	1445207	2030	609142	581555	630940	60	tp:A:P	0.921728	1.00236	chrom	2029	cm:i:57088	s1:i:577531	s2:i:24789	dv:f:0.0024	rl:i:40671
scf7180000000214	486983	13	486968	+	Pf3D7_07_v3	1445207	592567	1080687	463447	488184	60	tp:A:P	0.949329	1.00247	var7int1		cm:i:45344	s1:i:463108	s2:i:530	dv:f:0.0002	rl:i:40372
scf7180000000160	375609	10	375296	+	Pf3D7_07_v3	1445207	1068731	1444724	363019	376009	60	tp:A:P	0.965453	1.00106	chrom-check overlap	483	cm:i:35550	s1:i:362857	s2:i:11319	dv:f:0.0002	rl:i:23547
scf7180000000198	68791	29	68663	-	Pf3D7_08_v3	1472805	63	68782	66139	68726	60	tp:A:P	0.962358	0.999055	var8telo1	62	cm:i:6515	s1:i:66124	s2:i:11546	dv:f:0.0003	rl:i:3879
scf7180000000196	1035978	54	1035966	-	Pf3D7_08_v3	1472805	65041	1103848	982916	1038921	60	tp:A:P	0.946093	1.00284	chrom-check overlap		cm:i:96005	s1:i:982099	s2:i:8001	dv:f:0.0003	rl:i:90460
scf7180000000170	376718	13	376707	-	Pf3D7_08_v3	1472805	1094134	1471578	362190	377460	60	tp:A:P	0.959545	1.00197	chrom-check overlap	1227	cm:i:35404	s1:i:361994	s2:i:9638	dv:f:0.0002	rl:i:26499
scf7180000000158	1537087	37	1537070	-	Pf3D7_09_v3	1541735	666	1541497	1460816	1540980	60	tp:A:P	0.947979	1.00253	chrom	903	cm:i:142938	s1:i:1459731	s2:i:15705	dv:f:0.0003	rl:i:136594
scf7180000000201	841293	413	841287	+	Pf3D7_10_v3	1687656	76	842672	799115	843082	60	tp:A:P	0.94785	1.00213	chrom	75	cm:i:77824	s1:i:798467	s2:i:8716	dv:f:0.0003	rl:i:73178
scf7180000000159	28855	16	28851	+	Pf3D7_10_v3	1687656	827379	856350	26645	28973	60	tp:A:P	0.919649	1.00409	chrom-check overlap		cm:i:2559	s1:i:26613	s2:i:40	dv:f:0.0005	rl:i:2210
scf7180000000202	834217	52	834200	+	Pf3D7_10_v3	1687656	841648	1658798	776986	837722	60	tp:A:P	0.927499	1.0042	chrom		cm:i:76027	s1:i:773058	s2:i:25110	dv:f:0.0015	rl:i:65538
scf7180000000181	25958	185	25958	-	Pf3D7_10_v3	1687656	1660228	1686001	24702	25773	60	tp:A:P	0.958445	0.992873	chrom	1655	cm:i:2363	s1:i:24702	s2:i:3650	dv:f:0.0000	rl:i:3259
scf7180000000199	85970	700	85962	+	Pf3D7_11_v3	2038340	8093	93487	81776	85434	60	tp:A:P	0.957183	0.993765	var11telo1	8092	cm:i:8040	s1:i:81730	s2:i:23047	dv:f:0.0008	rl:i:5232
scf7180000000200	1949576	46	1949481	+	Pf3D7_11_v3	2038340	81268	2037351	1857694	1956475	60	tp:A:P	0.949511	1.00354	chrom	989	cm:i:181511	s1:i:1856006	s2:i:19167	dv:f:0.0003	rl:i:160510
scf7180000000212	2050924	1599	2050906	+	Pf3D7_12_v3	2271494	21	2014931	1899304	2055274	60	tp:A:P	0.924112	1.00212	chrom	20	cm:i:185617	s1:i:1891579	s2:i:29723	dv:f:0.0017	rl:i:167956
scf7180000000157	30511	23	30493	+	Pf3D7_12_v3	2271494	2001216	2031786	28237	30579	60	tp:A:P	0.923411	1.00223	chrom-check overlap		cm:i:2713	s1:i:28208	s2:i:55	dv:f:0.0005	rl:i:3185
scf7180000000213	224029	4	223813	+	Pf3D7_12_v3	2271494	2019939	2244477	213852	224558	60	tp:A:P	0.952324	1.00236	chrom-check overlap		cm:i:20950	s1:i:213663	s2:i:9435	dv:f:0.0003	rl:i:14985
scf7180000000179	17013	9	16946	+	Pf3D7_12_v3	2271494	2243049	2260006	15700	16967	60	tp:A:P	0.925326	0.997296	chrom	11488	cm:i:1486	s1:i:15695	s2:i:1333	dv:f:0.0005	rl:i:1986
scf7180000000156	2911011	1133	2909469	+	Pf3D7_13_v3	2925236	773	2919809	2756962	2927190	60	tp:A:P	0.941846	1.00556	chrom	6199	cm:i:269995	s1:i:2751893	s2:i:29568	dv:f:0.0007	rl:i:225845
scf7180000000155	55530	142	55526	+	Pf3D7_14_v3	3291936	682	56183	52585	55582	60	tp:A:P	0.94608	1.00094	chrom-check overlap	681	cm:i:5129	s1:i:52523	s2:i:6257	dv:f:0.0006	rl:i:3550
scf7180000000154	3234435	16	3233136	+	Pf3D7_14_v3	3291936	40187	3280796	3089586	3240820	60	tp:A:P	0.953335	1.00197	chrom-check overlap	11140	cm:i:302591	s1:i:3087527	s2:i:6873	dv:f:0.0002	rl:i:256637
scf71800000apico|quiver	34198	8	34185	+	Pf3D7_API_v3	34250	8	34237	33611	34229	60	tp:A:P	0.981945	1.00091	chrom	20	cm:i:3352	s1:i:33604	s2:i:9751	dv:f:0.0003	rl:i:0
scf7180000000154	3234435	3233157	3234430	+	Pf3D7_13_v3	2925236	2923147	2924402	152	1337	4	tp:A:P	0.113687	0.000413364	filt		cm:i:8	s1:i:122	s2:i:114	dv:f:0.0601	rl:i:256637
scf7180000000154	3234435	3233272	3234430	-	Pf3D7_02_v3	947102	59	1092	141	1160	0	tp:A:S	0.121552	0.000358641	filt		cm:i:8	s1:i:114	dv:f:0.0541	rl:i:256637
scf7180000000154	3234435	3233157	3234430	+	Pf3D7_13_v3	2925236	2922502	2923730	150	1358	0	tp:A:S	0.110457	0.000419857	filt		cm:i:9	s1:i:104	dv:f:0.0543	rl:i:256637
scf7180000000154	3234435	3233157	3234324	+	Pf3D7_13_v3	2925236	2923452	2924636	146	1297	0	tp:A:S	0.112567	0.000400997	filt		cm:i:8	s1:i:97	dv:f:0.0471	rl:i:256637
scf7180000000154	3234435	3233157	3234338	+	Pf3D7_13_v3	2925236	2924077	2925200	114	1197	0	tp:A:S	0.0952381	0.00037008	filt		cm:i:6	s1:i:93	dv:f:0.0638	rl:i:256637
scf7180000000156	2911011	2909590	2910787	-	Pf3D7_14_v3	3291936	117	1189	133	1216	12	tp:A:P	0.109375	0.000417724	filt		cm:i:7	s1:i:99	s2:i:89	dv:f:0.0456	rl:i:225845
scf7180000000156	2911011	2909696	2910153	-	Pf3D7_11_v3	2038340	251	811	114	567	0	tp:A:S	0.201058	0.000194778	filt		cm:i:6	s1:i:89	dv:f:0.0265	rl:i:225845
scf7180000000156	2911011	2909696	2910473	-	Pf3D7_14_v3	3291936	118	944	95	826	0	tp:A:S	0.115012	0.00028375	filt		cm:i:5	s1:i:84	dv:f:0.0450	rl:i:225845
scf7180000000156	2911011	2909696	2910787	-	Pf3D7_02_v3	947102	38	1000	114	1103	0	tp:A:S	0.103354	0.000378906	filt		cm:i:6	s1:i:81	dv:f:0.0471	rl:i:225845
scf7180000000156	2911011	2909590	2910107	-	Pf3D7_13_v3	2925236	88	558	86	517	0	tp:A:S	0.166344	0.000177602	filt		cm:i:5	s1:i:76	dv:f:0.0406	rl:i:225845
scf7180000000156	2911011	2909478	2910153	-	Pf3D7_14_v3	3291936	97	701	95	688	0	tp:A:S	0.138081	0.000236344	filt		cm:i:5	s1:i:74	dv:f:0.0527	rl:i:225845
scf7180000000156	2911011	2909696	2910473	-	Pf3D7_12_v3	2271494	21	549	114	777	0	tp:A:S	0.146718	0.000266918	filt		cm:i:6	s1:i:69	dv:f:0.0358	rl:i:225845
scf7180000000156	2911011	2909696	2910383	-	Pf3D7_03_v3	1067971	2617	3203	86	687	0	tp:A:S	0.125182	0.000236	filt		cm:i:5	s1:i:67	dv:f:0.0406	rl:i:225845
scf7180000000156	2911011	2909696	2910473	-	Pf3D7_02_v3	947102	59	826	76	792	0	tp:A:S	0.0959596	0.00027207	filt		cm:i:4	s1:i:66	dv:f:0.0562	rl:i:225845
scf7180000000156	2911011	2909696	2910787	-	Pf3D7_03_v3	1067971	1798	2930	76	1132	0	tp:A:S	0.0671378	0.000388868	filt		cm:i:4	s1:i:65	dv:f:0.0672	rl:i:225845
scf7180000000156	2911011	2909478	2910473	-	Pf3D7_02_v3	947102	39	849	114	1031	0	tp:A:S	0.110572	0.000354172	filt		cm:i:6	s1:i:64	dv:f:0.0503	rl:i:225845
scf7180000000156	2911011	2909509	2910153	-	Pf3D7_03_v3	1067971	2000	2636	76	670	0	tp:A:S	0.113433	0.000230161	filt		cm:i:4	s1:i:62	dv:f:0.0601	rl:i:225845
scf7180000000156	2911011	2909478	2909715	-	Pf3D7_02_v3	947102	88	328	57	241	13	tp:A:P	0.236515	8.27891e-05	filt		cm:i:3	s1:i:56	s2:i:0	dv:f:0.0436	rl:i:225845
scf7180000000156	2911011	669	1463	+	Pf3D7_01_v3	640851	306	1067	57	808	4	tp:A:P	0.0705446	0.000277567	filt		cm:i:3	s1:i:44	s2:i:0	dv:f:0.0926	rl:i:225845
scf7180000000156	2911011	124	854	+	Pf3D7_14_v3	3291936	221	875	57	738	0	tp:A:P	0.0772358	0.00025352	filt		cm:i:3	s1:i:40	s2:i:0	dv:f:0.0704	rl:i:225845
scf7180000000161	1157480	1155677	1157369	+	Pf3D7_13_v3	2925236	2923269	2924990	114	1744	7	tp:A:P	0.065367	0.00150672	filt		cm:i:6	s1:i:98	s2:i:84	dv:f:0.1006	rl:i:95664
scf7180000000161	1157480	1155677	1156954	+	Pf3D7_13_v3	2925236	2922724	2924152	153	1536	0	tp:A:S	0.0996094	0.00132702	filt		cm:i:9	s1:i:84	dv:f:0.0676	rl:i:95664
scf7180000000161	1157480	1155720	1156954	+	Pf3D7_13_v3	2925236	2922520	2923785	114	1335	0	tp:A:S	0.0853933	0.00115337	filt		cm:i:6	s1:i:79	dv:f:0.0858	rl:i:95664
scf7180000000161	1157480	1155747	1156986	-	Pf3D7_07_v3	1445207	274	1646	114	1392	0	tp:A:S	0.0818966	0.00120261	filt		cm:i:6	s1:i:79	dv:f:0.0858	rl:i:95664
scf7180000000161	1157480	1155937	1157369	-	Pf3D7_14_v3	3291936	221	1293	153	1459	0	tp:A:S	0.104866	0.0012605	filt		cm:i:9	s1:i:76	dv:f:0.0646	rl:i:95664
scf7180000000161	1157480	1155747	1156954	-	Pf3D7_02_v3	947102	39	1147	115	1265	0	tp:A:S	0.0909091	0.00109289	filt		cm:i:7	s1:i:71	dv:f:0.0769	rl:i:95664
scf7180000000161	1157480	1155747	1156954	-	Pf3D7_14_v3	3291936	118	1293	95	1247	0	tp:A:S	0.0761828	0.00107734	filt		cm:i:5	s1:i:70	dv:f:0.0931	rl:i:95664
scf7180000000161	1157480	1155677	1156954	+	Pf3D7_06_v3	1418242	1416702	1418070	95	1402	0	tp:A:S	0.0677603	0.00121125	filt		cm:i:5	s1:i:63	dv:f:0.0960	rl:i:95664
scf7180000000163	1058672	215	632	+	Pf3D7_02_v3	947102	606	1092	95	514	12	tp:A:P	0.184825	0.000485514	filt		cm:i:5	s1:i:69	s2:i:59	dv:f:0.0450	rl:i:86755
scf7180000000163	1058672	105	902	-	Pf3D7_11_v3	2038340	2037251	2037993	76	812	0	tp:A:S	0.0935961	0.000766999	filt		cm:i:4	s1:i:59	dv:f:0.0761	rl:i:86755
scf7180000000163	1058672	215	902	-	Pf3D7_11_v3	2038340	2037333	2038164	76	839	0	tp:A:S	0.090584	0.000792502	filt		cm:i:4	s1:i:47	dv:f:0.0704	rl:i:86755
scf7180000000163	1058672	268	632	-	Pf3D7_05_v3	1343557	1342997	1343276	57	364	0	tp:A:S	0.156593	0.000343827	filt		cm:i:3	s1:i:40	dv:f:0.0614	rl:i:86755
scf7180000000165	22222	1	17758	+	Pf3D7_04_v3	1200490	582056	599807	14669	17945	0	tp:A:S	0.817442	0.807533	filt		cm:i:1390	s1:i:14585	dv:f:0.0057	rl:i:844
scf7180000000166	20192	2	20174	+	Pf3D7_04_v3	1200490	568859	588953	18250	20286	60	tp:A:P	0.899635	1.00466	filt		cm:i:1787	s1:i:18186	s2:i:13875	dv:f:0.0034	rl:i:820
scf7180000000169	126487	124548	125475	-	Pf3D7_01_v3	640851	140	1023	95	969	12	tp:A:P	0.0980392	0.00766087	filt		cm:i:5	s1:i:67	s2:i:57	dv:f:0.0900	rl:i:8762
scf7180000000169	126487	124716	126277	-	Pf3D7_02_v3	947102	285	1694	87	1561	20	tp:A:P	0.0557335	0.0123412	filt		cm:i:5	s1:i:59	s2:i:44	dv:f:0.1082	rl:i:8762
scf7180000000169	126487	124646	125291	-	Pf3D7_01_v3	640851	140	729	76	659	0	tp:A:S	0.115326	0.00521002	filt		cm:i:4	s1:i:57	dv:f:0.0812	rl:i:8762
scf7180000000169	126487	124914	125291	-	Pf3D7_14_v3	3291936	271	701	57	430	0	tp:A:S	0.132558	0.00339956	filt		cm:i:3	s1:i:47	dv:f:0.0436	rl:i:8762
scf7180000000169	126487	124914	125430	-	Pf3D7_14_v3	3291936	271	721	57	516	0	tp:A:S	0.110465	0.00407947	filt		cm:i:3	s1:i:45	dv:f:0.0614	rl:i:8762
scf7180000000169	126487	125945	126266	-	Pf3D7_14_v3	3291936	914	1236	44	322	0	tp:A:S	0.136646	0.00254572	filt		cm:i:3	s1:i:44	dv:f:0.0812	rl:i:8762
scf7180000000169	126487	125272	125970	-	Pf3D7_14_v3	3291936	646	1236	63	698	0	tp:A:S	0.0902579	0.00551835	filt		cm:i:4	s1:i:42	dv:f:0.0733	rl:i:8762
scf7180000000164	830206	830092	830201	-	Pf3D7_02_v3	947102	1531	1624	57	109	11	tp:A:P	0.522936	0.000131293	filt		cm:i:3	s1:i:53	s2:i:0	dv:f:0.0436	rl:i:66989
scf7180000000171	233371	106	1291	+	Pf3D7_02_v3	947102	142	1766	181	1624	16	tp:A:P	0.111453	0.00695888	filt		cm:i:12	s1:i:98	s2:i:88	dv:f:0.0650	rl:i:17552
scf7180000000171	233371	166	1003	-	Pf3D7_11_v3	2038340	2037737	2038319	160	900	0	tp:A:S	0.177778	0.00385652	filt		cm:i:9	s1:i:88	dv:f:0.0503	rl:i:17552
scf7180000000171	233371	177	948	+	Pf3D7_03_v3	1067971	928	1677	95	797	0	tp:A:S	0.119197	0.00341516	filt		cm:i:5	s1:i:78	dv:f:0.0750	rl:i:17552
scf7180000000171	233371	177	864	-	Pf3D7_11_v3	2038340	2037332	2038164	95	832	0	tp:A:S	0.114183	0.00356514	filt		cm:i:5	s1:i:65	dv:f:0.0679	rl:i:17552
scf7180000000171	233371	200	1012	+	Pf3D7_14_v3	3291936	494	1189	86	812	0	tp:A:S	0.105911	0.00347944	filt		cm:i:5	s1:i:65	dv:f:0.0750	rl:i:17552
scf7180000000171	233371	135	516	+	Pf3D7_02_v3	947102	691	1092	76	424	0	tp:A:S	0.179245	0.00181685	filt		cm:i:4	s1:i:62	dv:f:0.0562	rl:i:17552
scf7180000000171	233371	106	516	+	Pf3D7_14_v3	3291936	494	913	86	473	0	tp:A:S	0.181818	0.00202682	filt		cm:i:5	s1:i:61	dv:f:0.0490	rl:i:17552
scf7180000000174	184803	183297	184684	-	Pf3D7_02_v3	947102	142	1642	113	1500	27	tp:A:P	0.0753333	0.00811675	filt		cm:i:7	s1:i:90	s2:i:70	dv:f:0.0812	rl:i:15695
scf7180000000174	184803	183690	184084	-	Pf3D7_14_v3	3291936	494	875	76	398	0	tp:A:S	0.190955	0.00215364	filt		cm:i:4	s1:i:70	dv:f:0.0471	rl:i:15695
scf7180000000174	184803	183467	184084	-	Pf3D7_04_v3	1200490	116	716	76	662	0	tp:A:S	0.114804	0.00358219	filt		cm:i:4	s1:i:54	dv:f:0.0761	rl:i:15695
scf7180000000174	184803	183371	184684	-	Pf3D7_02_v3	947102	339	1694	76	1389	0	tp:A:S	0.0547156	0.00751611	filt		cm:i:4	s1:i:53	dv:f:0.1037	rl:i:15695
scf7180000000174	184803	183639	184435	-	Pf3D7_14_v3	3291936	27	810	57	796	0	tp:A:S	0.071608	0.00430729	filt		cm:i:3	s1:i:53	dv:f:0.0812	rl:i:15695
scf7180000000176	53973	506	1642	-	Pf3D7_11_v3	2038340	2037122	2038212	96	1154	9	tp:A:P	0.0831889	0.0213811	filt		cm:i:6	s1:i:79	s2:i:72	dv:f:0.0873	rl:i:2780
scf7180000000176	53973	262	1031	+	Pf3D7_14_v3	3291936	271	1236	115	965	56	tp:A:P	0.119171	0.0178793	filt		cm:i:7	s1:i:75	s2:i:0	dv:f:0.0648	rl:i:2780
scf7180000000176	53973	278	803	+	Pf3D7_02_v3	947102	619	1106	90	545	0	tp:A:S	0.165138	0.0100976	filt		cm:i:5	s1:i:72	dv:f:0.0562	rl:i:2780
scf7180000000176	53973	278	1677	-	Pf3D7_13_v3	2925236	2923107	2924392	95	1407	0	tp:A:S	0.0675195	0.0260686	filt		cm:i:5	s1:i:68	dv:f:0.1037	rl:i:2780
scf7180000000176	53973	278	1635	-	Pf3D7_13_v3	2925236	2923776	2925166	76	1393	0	tp:A:S	0.0545585	0.0258092	filt		cm:i:4	s1:i:67	dv:f:0.1105	rl:i:2780
scf7180000000176	53973	770	1677	+	Pf3D7_02_v3	947102	152	1073	71	934	0	tp:A:S	0.0760171	0.0173049	filt		cm:i:4	s1:i:62	dv:f:0.0990	rl:i:2780
scf7180000000176	53973	278	803	+	Pf3D7_02_v3	947102	111	625	71	544	0	tp:A:S	0.130515	0.0100791	filt		cm:i:4	s1:i:59	dv:f:0.0672	rl:i:2780
scf7180000000176	53973	278	1635	-	Pf3D7_13_v3	2925236	2922724	2924205	76	1481	0	tp:A:S	0.0513167	0.0274396	filt		cm:i:4	s1:i:51	dv:f:0.1105	rl:i:2780
scf7180000000176	53973	1217	1642	+	Pf3D7_14_v3	3291936	646	1107	58	461	0	tp:A:S	0.125813	0.00854131	filt		cm:i:4	s1:i:50	dv:f:0.0704	rl:i:2780
scf7180000000176	53973	770	1635	-	Pf3D7_13_v3	2925236	2924186	2925166	71	980	0	tp:A:S	0.072449	0.0181572	filt		cm:i:4	s1:i:49	dv:f:0.0938	rl:i:2780
scf7180000000176	53973	437	1573	+	Pf3D7_07_v3	1445207	110	1294	57	1184	0	tp:A:S	0.0481419	0.0219369	filt		cm:i:3	s1:i:47	dv:f:0.1141	rl:i:2780
scf7180000000176	53973	684	958	+	Pf3D7_11_v3	2038340	120	451	61	341	0	tp:A:S	0.178886	0.00631797	filt		cm:i:4	s1:i:45	dv:f:0.0518	rl:i:2780
scf7180000000176	53973	684	1677	+	Pf3D7_03_v3	1067971	1658	2732	95	1168	0	tp:A:S	0.0813356	0.0216404	filt		cm:i:5	s1:i:44	dv:f:0.0916	rl:i:2780
scf7180000000176	53973	506	1635	-	Pf3D7_13_v3	2925236	2923269	2924392	71	1200	0	tp:A:S	0.0591667	0.0222333	filt		cm:i:4	s1:i:44	dv:f:0.1037	rl:i:2780
scf7180000000176	53973	506	1532	+	Pf3D7_02_v3	947102	111	1073	57	1028	0	tp:A:S	0.0554475	0.0190466	filt		cm:i:3	s1:i:43	dv:f:0.1092	rl:i:2780
scf7180000000176	53973	770	1635	-	Pf3D7_13_v3	2925236	2924373	2925200	57	880	0	tp:A:S	0.0647727	0.0163044	filt		cm:i:3	s1:i:43	dv:f:0.1074	rl:i:2780
scf7180000000194	11066	9631	10913	+	Pf3D7_13_v3	2925236	2923776	2925215	171	1489	3	tp:A:P	0.114842	0.134556	filt		cm:i:9	s1:i:118	s2:i:112	dv:f:0.0843	rl:i:871
scf7180000000194	11066	9701	10743	-	Pf3D7_14_v3	3291936	73	933	152	1050	0	tp:A:S	0.144762	0.0948852	filt		cm:i:8	s1:i:112	dv:f:0.0824	rl:i:871
scf7180000000194	11066	9631	10913	+	Pf3D7_13_v3	2925236	2923628	2924938	165	1468	0	tp:A:S	0.112398	0.132659	filt		cm:i:9	s1:i:98	dv:f:0.0843	rl:i:871
scf7180000000194	11066	9674	10743	+	Pf3D7_13_v3	2925236	2922520	2923600	124	1155	0	tp:A:S	0.107359	0.104374	filt		cm:i:7	s1:i:91	dv:f:0.0900	rl:i:871
scf7180000000194	11066	9758	10645	+	Pf3D7_13_v3	2925236	2923147	2924205	124	1071	0	tp:A:S	0.11578	0.0967829	filt		cm:i:7	s1:i:86	dv:f:0.0784	rl:i:871
scf7180000000194	11066	9738	10627	+	Pf3D7_10_v3	1687656	1686822	1687642	124	959	0	tp:A:S	0.129301	0.0866618	filt		cm:i:7	s1:i:84	dv:f:0.0769	rl:i:871
scf7180000000194	11066	9631	10743	+	Pf3D7_13_v3	2925236	2922724	2923954	153	1363	0	tp:A:S	0.112252	0.12317	filt		cm:i:9	s1:i:80	dv:f:0.0790	rl:i:871
scf7180000000194	11066	9701	10913	-	Pf3D7_07_v3	1445207	561	1646	114	1241	0	tp:A:S	0.0918614	0.112145	filt		cm:i:6	s1:i:77	dv:f:0.1017	rl:i:871
scf7180000000197	4389	29	4370	+	Pf3D7_01_v3	640851	584453	588878	3622	4433	0	tp:A:S	0.817054	1.01003	filt		cm:i:322	s1:i:3597	dv:f:0.0047	rl:i:468
scf7180000000199	85970	263	647	-	Pf3D7_11_v3	2038340	2037615	2038074	95	490	14	tp:A:P	0.193878	0.00569966	filt		cm:i:5	s1:i:67	s2:i:53	dv:f:0.0450	rl:i:5232
scf7180000000199	85970	363	614	+	Pf3D7_03_v3	1067971	1201	1476	60	277	0	tp:A:S	0.216606	0.00322205	filt		cm:i:5	s1:i:53	dv:f:0.0305	rl:i:5232
scf7180000000199	85970	577	647	+	Pf3D7_03_v3	1067971	2695	2828	56	133	0	tp:A:S	0.421053	0.00154705	filt		cm:i:3	s1:i:44	dv:f:0.0265	rl:i:5232
scf7180000000199	85970	263	647	+	Pf3D7_06_v3	1418242	295	614	57	384	0	tp:A:S	0.148438	0.00446667	filt		cm:i:3	s1:i:44	dv:f:0.0704	rl:i:5232
scf7180000000199	85970	263	647	+	Pf3D7_02_v3	947102	309	638	57	392	0	tp:A:S	0.145408	0.00455973	filt		cm:i:3	s1:i:43	dv:f:0.0704	rl:i:5232
scf7180000000199	85970	377	614	+	Pf3D7_10_v3	1687656	401	711	56	310	0	tp:A:S	0.180645	0.00360591	filt		cm:i:3	s1:i:41	dv:f:0.0503	rl:i:5232
scf7180000000199	85970	595	650	+	Pf3D7_12_v3	2271494	290	345	41	55	0	tp:A:S	0.745455	0.000639758	filt		cm:i:3	s1:i:41	dv:f:0.0265	rl:i:5232
scf7180000000201	841293	37	482	+	Pf3D7_14_v3	3291936	856	1293	76	479	0	tp:A:P	0.158664	0.000569362	filt		cm:i:4	s1:i:60	s2:i:58	dv:f:0.0638	rl:i:73178
scf7180000000201	841293	37	590	-	Pf3D7_05_v3	1343557	1342997	1343465	76	553	0	tp:A:S	0.137432	0.000657322	filt		cm:i:4	s1:i:58	dv:f:0.0787	rl:i:73178
scf7180000000201	841293	37	547	+	Pf3D7_14_v3	3291936	692	1236	67	561	0	tp:A:S	0.11943	0.000666831	filt		cm:i:5	s1:i:53	dv:f:0.0652	rl:i:73178
scf7180000000201	841293	159	432	+	Pf3D7_09_v3	1541735	155	436	57	296	0	tp:A:S	0.192568	0.000351839	filt		cm:i:3	s1:i:48	dv:f:0.0614	rl:i:73178
scf7180000000201	841293	37	482	+	Pf3D7_02_v3	947102	840	1147	76	445	0	tp:A:S	0.170787	0.000528948	filt		cm:i:4	s1:i:48	dv:f:0.0638	rl:i:73178
scf7180000000201	841293	37	590	+	Pf3D7_02_v3	947102	142	638	57	553	0	tp:A:S	0.103074	0.000657322	filt		cm:i:3	s1:i:44	dv:f:0.0926	rl:i:73178
scf7180000000201	841293	37	590	+	Pf3D7_02_v3	947102	39	611	76	648	0	tp:A:S	0.117284	0.000770243	filt		cm:i:4	s1:i:43	dv:f:0.0787	rl:i:73178
scf7180000000201	841293	179	482	+	Pf3D7_07_v3	1445207	1275	1646	57	371	0	tp:A:S	0.153639	0.000440988	filt		cm:i:3	s1:i:43	dv:f:0.0704	rl:i:73178
scf7180000000201	841293	159	432	-	Pf3D7_14_v3	3291936	3291579	3291837	57	298	0	tp:A:S	0.191275	0.000354217	filt		cm:i:3	s1:i:43	dv:f:0.0614	rl:i:73178
scf7180000000201	841293	37	530	+	Pf3D7_10_v3	1687656	76	563	57	529	0	tp:A:S	0.10775	0.000628794	filt		cm:i:3	s1:i:40	dv:f:0.0843	rl:i:73178
scf7180000000208	7491	42	7386	+	Pf3D7_11_v3	2038340	83465	90874	5875	7437	0	tp:A:S	0.789969	0.992791	filt		cm:i:535	s1:i:5853	dv:f:0.0086	rl:i:305
scf7180000000208	7491	42	7411	+	Pf3D7_06_v3	1418242	45284	52738	5507	7504	0	tp:A:S	0.733875	1.00174	filt		cm:i:502	s1:i:5470	dv:f:0.0120	rl:i:305
scf7180000000208	7491	42	7238	-	Pf3D7_02_v3	947102	874137	881412	5327	7312	0	tp:A:S	0.728528	0.976105	filt		cm:i:484	s1:i:5295	dv:f:0.0129	rl:i:305
scf7180000000210	13738	33	13718	+	Pf3D7_06_v3	1418242	1307646	1322569	10212	15250	0	tp:A:S	0.669639	1.11006	filt		cm:i:927	s1:i:9874	dv:f:0.0119	rl:i:551
scf7180000000212	2050924	211	2378	+	Pf3D7_02_v3	947102	111	2097	270	2265	60	tp:A:P	0.119205	0.00110438	filt		cm:i:17	s1:i:193	s2:i:116	dv:f:0.0777	rl:i:167956
scf7180000000212	2050924	74	346	+	Pf3D7_14_v3	3291936	702	972	61	289	14	tp:A:P	0.211073	0.000140912	filt		cm:i:4	s1:i:52	s2:i:0	dv:f:0.0562	rl:i:167956
scf7180000000217	2439	3	2424	+	Pf3D7_11_v3	2038340	82799	85255	2254	2457	0	tp:A:P	0.917379	1.00738	filt		cm:i:217	s1:i:2245	s2:i:2232	dv:f:0.0012	rl:i:204
scf7180000000217	2439	3	2424	+	Pf3D7_07_v3	1445207	68224	70674	2247	2469	0	tp:A:S	0.910085	1.0123	filt		cm:i:217	s1:i:2232	dv:f:0.0012	rl:i:204
scf7180000000217	2439	3	2424	+	Pf3D7_01_v3	640851	71810	74189	2243	2433	0	tp:A:S	0.921907	0.99754	filt		cm:i:215	s1:i:2227	dv:f:0.0017	rl:i:204
scf7180000000217	2439	3	2424	-	Pf3D7_06_v3	1418242	1319489	1321935	2234	2465	0	tp:A:S	0.906288	1.01066	filt		cm:i:214	s1:i:2219	dv:f:0.0019	rl:i:204
scf7180000000217	2439	19	2424	+	Pf3D7_06_v3	1418242	44616	47054	2235	2460	0	tp:A:S	0.908537	1.00861	filt		cm:i:214	s1:i:2216	dv:f:0.0012	rl:i:204
scf7180000000217	2439	3	2424	-	Pf3D7_03_v3	1067971	1008541	1010957	2159	2456	0	tp:A:S	0.879072	1.00697	filt		cm:i:206	s1:i:2143	dv:f:0.0039	rl:i:204
scf7180000000217	2439	3	2424	-	Pf3D7_02_v3	947102	879558	882084	2158	2545	0	tp:A:S	0.847937	1.04346	filt		cm:i:207	s1:i:2127	dv:f:0.0037	rl:i:204
scf7180000000217	2439	3	2424	-	Pf3D7_10_v3	1687656	1592733	1595118	2042	2456	0	tp:A:S	0.831433	1.00697	filt		cm:i:194	s1:i:2015	dv:f:0.0071	rl:i:204
scf7180000000220	1448	5	1447	-	Pf3D7_03_v3	1067971	1011945	1013442	789	1499	0	tp:A:P	0.526351	1.03522	filt		cm:i:58	s1:i:769	s2:i:766	dv:f:0.0106	rl:i:100
scf7180000000220	1448	5	1447	+	Pf3D7_01_v3	640851	69325	70838	789	1513	0	tp:A:S	0.521481	1.04489	filt		cm:i:58	s1:i:766	dv:f:0.0106	rl:i:100
scf7180000000220	1448	5	1447	+	Pf3D7_11_v3	2038340	80327	81843	775	1516	0	tp:A:S	0.511214	1.04696	filt		cm:i:57	s1:i:753	dv:f:0.0115	rl:i:100
scf7180000000220	1448	5	1447	-	Pf3D7_10_v3	1687656	1596066	1597583	775	1517	0	tp:A:S	0.510877	1.04765	filt		cm:i:57	s1:i:752	dv:f:0.0115	rl:i:100
scf7180000000220	1448	5	1447	+	Pf3D7_06_v3	1418242	42118	43635	775	1517	0	tp:A:S	0.510877	1.04765	filt		cm:i:57	s1:i:752	dv:f:0.0115	rl:i:100
scf7180000000220	1448	5	1447	-	Pf3D7_06_v3	1418242	1322873	1324413	775	1540	0	tp:A:S	0.503247	1.06354	filt		cm:i:57	s1:i:747	dv:f:0.0115	rl:i:100
scf7180000000220	1448	5	1447	+	Pf3D7_07_v3	1445207	65739	67271	756	1532	0	tp:A:S	0.493473	1.05801	filt		cm:i:56	s1:i:730	dv:f:0.0124	rl:i:100
scf7180000000193	1715	43	1697	+	Pf3D7_07_v3	1445207	730763	732462	917	1702	60	tp:A:P	0.538778	0.99242	filt		cm:i:74	s1:i:907	s2:i:0	dv:f:0.0114	rl:i:288
scf7180000000218	846	14	790	+	Pf3D7_10_v3	1687656	839702	840480	673	783	60	tp:A:P	0.859515	0.925532	filt		cm:i:62	s1:i:671	s2:i:0	dv:f:0.0017	rl:i:104
scf7180000000190	1915	2	1915	-	Pf3D7_13_v3	2925236	1009694	1011633	1673	1940	60	tp:A:P	0.862371	1.01305	filt		cm:i:156	s1:i:1666	s2:i:0	dv:f:0.0045	rl:i:0
scf7180000000195	2032	11	1990	+	Pf3D7_05_v3	1343557	544848	546935	1079	2087	60	tp:A:P	0.51701	1.02707	filt		cm:i:83	s1:i:1046	s2:i:0	dv:f:0.0147	rl:i:257
scf7180000000197	4389	29	4370	-	Pf3D7_08_v3	1472805	60646	65047	3719	4402	8	tp:A:P	0.844843	1.00296	filt		cm:i:335	s1:i:3703	s2:i:3597	dv:f:0.0026	rl:i:468

## Sheet: contigsperchrom
chrom	contigs	sample
1	1	ANC
2	1	ANC
3	1	ANC
4	3	ANC
5	1	ANC
6	1	ANC
7	1	ANC
8	1	ANC
9	2	ANC
10	1	ANC
11	3	ANC
12	6	ANC
13	1	ANC
14	1	ANC
1	1	MA39
2	2	MA39
3	2	MA39
4	1	MA39
5	1	MA39
6	3	MA39
7	1	MA39
8	1	MA39
9	2	MA39
10	4	MA39
11	3	MA39
12	2	MA39
13	2	MA39
14	1	MA39
1	2	MA47
2	2	MA47
3	3	MA47
4	2	MA47
5	1	MA47
6	2	MA47
7	3	MA47
8	2	MA47
9	1	MA47
10	5	MA47
11	2	MA47
12	6	MA47
13	1	MA47
14	1	MA47
1	2	MA53
2	2	MA53
3	1	MA53
4	9	MA53
5	3	MA53
6	9	MA53
7	3	MA53
8	3	MA53
9	1	MA53
10	4	MA53
11	2	MA53
12	4	MA53
13	1	MA53
14	2	MA53
mean	2.30357
min	1
max	9
mode	1
median	2

## Sheet: gaps
ANC	none
MA39	chr3telo1
MA39	chr6telo1
MA39	chr6telo2
MA47	chr6telo2
MA47	chr11telo2
MA53	chr5
MA53	chr6telo1
MA53	chr6telo2
MA53	chr10telo2
